# Supplementary material for: Omics approaches to investigate pre-symbiotic responses of the mycorrhizal fungus Tulasnella sp. SV6 to the orchid host Serapias vomeracea
Source: Mycorrhiza. 2025 Apr 2;35(2):26. doi: 10.1007/s00572-025-01188-6 (PMC11965168; doi:10.1007/s00572-025-01188-6)
Supplement: Supplementary file 4 — Supplementary Material 4: Tables S1–S5. Table S1. List of pure internal standards used for data normalization. Table S2. Metaboscape 4.0 parameters used for processing LC-MS/MS data. Table S3. Read mapping metrics. Table S4. List of differentially expressed genes (DEGs) detected in PRESYMB condition compared to FLM. Table S5. List of mass features differentially accumulated detected in PRESYMB condition compared to FLM with p-adjusted value < 0.05. [file 572_2025_1188_MOESM4_ESM.xlsx]

## Sheet: Table S1
Table S1. List of pure internal standard used for data normalization.
Internal standard	Mass	Supplier	Purity	Column
Coniferin	342.132	Biomol	>98%	RP
2,4-Dihydroxyacetophenone	152.047	Santa Cruz	0.99	RP, HILIC
DL-3,4-Dihydroxymandelic acid	184.037	Sigma-Aldrich	0.98	RP, HILIC
Pinosylvin	212.084	Sigma-Aldrich	0.98	RP
Picein	298.105	Sigma-Aldrich	0.99	HILIC

## Sheet: Table S2
Table S2. Metaboscape 4.0 parameters used for processing LC-MS/MS data.
Peak Detection
Intensity threshold / counts	700
Minimum Peak Length / spectra	7
Feature Signal	Area
Minimum Peak length recursive / spectra	7
Minimum number of features for extraction	3/4
Presence of features in the minimum number of analyses	3/4
MS/MS import method	Average
EIC correlation	0.7
Ionization mode	Positive mode	Negative mode
Primary ion	[M+H]+	[M-H]-
Seed ions	[M+Na]+, [M+K]+	[M+Cl]-
Common ions	[M-H2O+H]+, [2M+H]+, [M+CH3CN+H]+	[M-H2O+H]-, [2M+H]-, [M+CH3CN-H]-, [M+HCOOH-H]-

## Sheet: Table S3
Table S3. Read mapping metrics.
Replicate name	Number of input reads	Uniquely mapped reads number	Uniquely mapped reads %
FLM1	27864943	23780838	0.8534
FLM2	32378146	27567731	0.8514
FLM3	25076305	21430474	0.8546
PRESYMB_01	30043030	26014249	0.8659
PRESYMB_02	28473766	24460414	0.8591
PRESYMB_03	24260989	20963537	0.8641

## Sheet: Table S4
Table S4. List of differentially expressed genes (DEGs) detected in PRESYMB condition compared to FLM.
Transcript id	BaseMean	Log2FoldChange	LfcSE	Stat	Pvalue	Padj	Name	Description	Length	#Hits	e-Value	Sim mean	#GO	GO IDs	GO Names	Enzyme Codes	Enzyme Names	InterPro IDs	InterPro GO IDs	InterPro GO Names
31195	112.524	9.27118	1.69534	5.46862	4.54e-08	1.75e-06	gm1.14659_g	glutathione S-transferase family protein	219	1	0.000669939	73.68
34394	308.414	8.47646	0.698622	12.1331	7.05e-34	1.13e-30	gm1.17858_g	---NA---	1035
30154	56.9133	8.34033	1.17426	7.10261	1.22e-12	1.18e-10	gm1.13618_g	---NA---	450									no IPS match	no IPS match	no IPS match
230917	13.9504	7.72667	2.17561	3.5515	0.000383047	0.00474152	MIX21232_58_66	S1/P1 nuclease-domain-containing protein	1087	5	2.47e-78	52.34	9	P:GO:0006259								P:GO:0006308	P:GO:0090305	F:GO:0003676	F:GO:0004518	F:GO:0004519	F:GO:0016787	F:GO:0016788	F:GO:0046872 P:DNA metabolic process	P:DNA catabolic process	P:nucleic acid phosphodiester bond hydrolysis	F:nucleic acid binding	F:nuclease activity	F:endonuclease activity	F:hydrolase activity	F:hydrolase activity, acting on ester bonds	F:metal ion binding
28543	67.2863	7.62448	0.878146	8.68247	3.87e-18	1.21e-15	gm1.12007_g	Aldo/keto reductase	303	5	2.55e-50	91.69						IPR023210 (PFAM)				IPR036812 (G3DSA:3.20.20.GENE3D)	PTHR43364 (PANTHER)	IPR036812 (SUPERFAMILY) no GO terms no GO terms
246100	600.878	7.15797	0.642003	11.1494	7.21e-29	6.76e-26	fgenesh1_kg.255_#_1_#_Locus2689v1rpkm86.21	small secreted protein	730	5	1.28e-33	63.77
104862	6.91498	6.96164	1.6187	4.30075	1.7e-05	0.000329088	CE17526_364	flavo protein WrbA	904	5	5.02e-72	68.01	1	F:GO:0016491	F:oxidoreductase activity	EC:1	Oxidoreductases
22185	158.454	6.91101	0.557072	12.406	2.43e-35	5.46e-32	gm1.5649_g	---NA---	468									no IPS match	no IPS match	no IPS match
21363	70.8844	6.86534	0.681349	10.0761	7.05e-24	3.68e-21	gm1.4827_g	reverse transcriptase domain-containing protein	1518	5	2.41e-18	49.79	3	P:GO:0015074								F:GO:0003676	F:GO:0051536 P:DNA integration	F:nucleic acid binding	F:iron-sulfur cluster binding IPR025724 (PFAM)	IPR036397 (G3DSA:3.30.420.GENE3D)	mobidb-lite (MOBIDB_LITE)	mobidb-lite (MOBIDB_LITE)	mobidb-lite (MOBIDB_LITE)	mobidb-lite (MOBIDB_LITE)	mobidb-lite (MOBIDB_LITE)	PTHR42648 (PANTHER)	IPR001584 (PROSITE_PROFILES)	IPR012337 (SUPERFAMILY) P:GO:0015074	F:GO:0003676 P:DNA integration	F:nucleic acid binding
185677	8.58504	6.7493	1.38381	4.87734	1.08e-06	3.07e-05	CE98341_21447	tryptophan synthetase	2495	5	0	78.67	4	P:GO:0006568								P:GO:0008652	P:GO:0009073	F:GO:0016829 P:tryptophan metabolic process	P:amino acid biosynthetic process	P:aromatic amino acid family biosynthetic process	F:lyase activity EC:4 Lyases
78871	7.9056	6.69961	1.47361	4.54638	5.46e-06	0.00012431	e_gw1.158.15.1	TPR-like protein	297	2	2.03e-16	57.63	2	P:GO:0006401								C:GO:0055087 P:RNA catabolic process	C:Ski complex
4711	232.595	6.67398	0.51659	12.9193	3.5e-38	1.31e-34	fgenesh1_pg.15_#_43	putative aldo-keto reductase	522	5	3.38e-17	58.67	1	F:GO:0016491	F:oxidoreductase activity			IPR023210 (PFAM)				IPR036812 (G3DSA:3.20.20.GENE3D)	IPR020471 (PANTHER)	IPR036812 (SUPERFAMILY)	IPR036812 (SUPERFAMILY) F:GO:0016491 F:oxidoreductase activity
178320	5.93688	6.67227	1.65927	4.0212	5.79e-05	0.000944243	CE90984_109	M35 family metallo-endopeptidase	948	5	2.69e-33	50.45	6	P:GO:0006508								F:GO:0004222	F:GO:0008233	F:GO:0008237	F:GO:0016787	F:GO:0046872 P:proteolysis	F:metalloendopeptidase activity	F:peptidase activity	F:metallopeptidase activity	F:hydrolase activity	F:metal ion binding
21793	7.42763	6.57568	1.47744	4.45072	8.56e-06	0.000183771	gm1.5257_g	DJ-1/PfpI family protein	762	5	1.74e-54	64.15						IPR029062 (G3DSA:3.40.50.GENE3D)				IPR002818 (PFAM)	PTHR43130 (PANTHER)	cd03139 (CDD)	IPR029062 (SUPERFAMILY) no GO terms no GO terms
31196	30.9592	6.40534	1.58354	4.04496	5.23e-05	0.000860885	gm1.14660_g	---NA---	111
32761	267.534	6.35061	0.650058	9.7693	1.52e-22	6.6e-20	gm1.16225_g	minor allergen Alt a 7	216	5	5.29e-23	79.83	3	F:GO:0003955								F:GO:0010181	C:GO:0005576 F:NAD(P)H dehydrogenase (quinone) activity	F:FMN binding	C:extracellular region EC:1.6.5.2 NAD(P)H dehydrogenase (quinone)
106210	81.9774	5.83622	0.725957	8.03935	9.03e-16	1.76e-13	CE18874_133067	60S ribosomal protein L15	868	5	2.6e-91	85.92	4	P:GO:0006412								F:GO:0003735	C:GO:0005840	C:GO:1990904 P:translation	F:structural constituent of ribosome	C:ribosome	C:ribonucleoprotein complex
20463	5.06526	5.78451	1.58069	3.65949	0.000252717	0.00334538	gm1.3927_g	hypothetical protein SCP_0703600	924	5	2.37e-21	50.84						IPR001810 (PFAM)				mobidb-lite (MOBIDB_LITE)	mobidb-lite (MOBIDB_LITE)	IPR001810 (PROSITE_PROFILES)	cd09917 (CDD)	IPR036047 (SUPERFAMILY) F:GO:0005515 F:protein binding
17873	201.524	5.7532	0.696781	8.25683	1.5e-16	3.44e-14	gm1.1337_g	FAD/NAD(P)-binding domain-containing protein	333	5	1.56e-26	60.03	3	F:GO:0016491								C:GO:0016020	C:GO:0016020 F:oxidoreductase activity	C:membrane	C:membrane G3DSA:3.50.50.100 (GENE3D)	PTHR43735 (PANTHER) F:GO:0000166	F:GO:0003824	F:GO:0005488	F:GO:0009055	F:GO:0016491	F:GO:0036094	F:GO:0043167	F:GO:0043168	F:GO:0050660	F:GO:0097159	F:GO:1901265	F:GO:1901363	C:GO:0005622	C:GO:0005737	C:GO:0110165 F:nucleotide binding	F:catalytic activity	F:binding	F:electron transfer activity	F:oxidoreductase activity	F:small molecule binding	F:ion binding	F:anion binding	F:flavin adenine dinucleotide binding	F:organic cyclic compound binding
19838	23.5946	5.57061	0.873913	6.37433	1.84e-10	1.16e-08	gm1.3302_g	---NA---	450									mobidb-lite (MOBIDB_LITE)	no GO terms	no GO terms
243502	35.3431	5.55866	0.791899	7.01941	2.23e-12	2.04e-10	fgenesh1_kg.70_#_30_#_Locus3897v1rpkm46.65	hypothetical protein CB0940_10658	877	5	6.47e-16	70.16
32520	44.0412	5.46649	0.6709	8.148	3.7e-16	8.01e-14	gm1.15984_g	---NA---	216
5838	19.1568	5.32238	0.849465	6.26557	3.71e-10	2.22e-08	fgenesh1_pg.33_#_32	probable nucleolar protein 5-2	3903	5	0	76.81	5	P:GO:0042254								F:GO:0030515	C:GO:0005730	C:GO:0031428	C:GO:0032040 P:ribosome biogenesis	F:snoRNA binding	C:nucleolus	C:box C/D RNP complex	C:small-subunit processome IPR012976 (SMART)	IPR042239 (G3DSA:1.10.246.GENE3D)	IPR002687 (PFAM)	G3DSA:1.10.287.4070 (GENE3D)	IPR012974 (PFAM)	mobidb-lite (MOBIDB_LITE)	mobidb-lite (MOBIDB_LITE)	mobidb-lite (MOBIDB_LITE)	mobidb-lite (MOBIDB_LITE)	mobidb-lite (MOBIDB_LITE)	mobidb-lite (MOBIDB_LITE)	mobidb-lite (MOBIDB_LITE)	mobidb-lite (MOBIDB_LITE)	mobidb-lite (MOBIDB_LITE)	mobidb-lite (MOBIDB_LITE)	mobidb-lite (MOBIDB_LITE)	mobidb-lite (MOBIDB_LITE)	IPR045056 (PANTHER)	IPR002687 (PROSITE_PROFILES)	IPR036070 (SUPERFAMILY)	IPR011039 (SUPERFAMILY) P:GO:0006367
165648	5.03818	5.15842	1.66787	3.09281	0.00198271	0.0182416	CE78312_10705	putative LYS12 - Homo-isocitrate dehydrogenase	1422	5	4.45e-86	67.72	1	F:GO:0005488	F:binding
8665	18.8958	5.10492	0.828525	6.16146	7.21e-10	4.13e-08	fgenesh1_pg.107_#_4	protein FAR1-RELATED SEQUENCE 5-like	3312	5	3.49e-24	42.15						IPR004330 (PFAM)				G3DSA:3.40.395.10 (GENE3D)	IPR018289 (PFAM)	mobidb-lite (MOBIDB_LITE)	mobidb-lite (MOBIDB_LITE)	mobidb-lite (MOBIDB_LITE)	IPR031052 (PANTHER)	IPR038765 (SUPERFAMILY) P:GO:0006355 P:regulation of DNA-templated transcription
9090	6.3981	5.08026	1.58548	3.20423	0.00135423	0.0133738	fgenesh1_pg.122_#_21	GPN-loop GTPase QQT2 isoform X2	1755	5	2.26e-136	70.01	3	F:GO:0000166								F:GO:0016787	C:GO:0005622 F:nucleotide binding	F:hydrolase activity	C:intracellular anatomical structure EC:3 Hydrolases IPR004130 (PFAM)	IPR027417 (G3DSA:3.40.50.GENE3D)	mobidb-lite (MOBIDB_LITE)	mobidb-lite (MOBIDB_LITE)	mobidb-lite (MOBIDB_LITE)	mobidb-lite (MOBIDB_LITE)	mobidb-lite (MOBIDB_LITE)	IPR004130 (PANTHER)	IPR030230 (CDD)	IPR027417 (SUPERFAMILY) F:GO:0003824	F:GO:0003924	F:GO:0016462	F:GO:0016787	F:GO:0016817	F:GO:0016818	F:GO:0017111 F:catalytic activity	F:GTPase activity	F:pyrophosphatase activity	F:hydrolase activity	F:hydrolase activity, acting on acid anhydrides	F:hydrolase activity, acting on acid anhydrides, in phosphorus-containing anhydrides	F:ribonucleoside triphosphate phosphatase activity
174653	204.663	4.94685	0.451882	10.9472	6.85e-28	5.14e-25	CE87317_5017	---NA---	500
243232	1349.49	4.91563	0.45539	10.7943	3.66e-27	2.57e-24	fgenesh1_kg.57_#_39_#_Locus549v1rpkm679.46	RlpA-like double-psi beta-barrel domain-containing protein	1396	5	9.19e-19	59.21
233414	44.7744	4.90339	0.722265	6.78891	1.13e-11	9.28e-10	MIX23729_1203_74	uncharacterized protein BT62DRAFT_938012	692	1	8.2999e-09	58.82
30070	452.518	4.8722	0.540558	9.01328	2e-19	6.62e-17	gm1.13534_g	haloacid dehalogenase type II	222	5	2.76e-17	68.02	1	F:GO:0016787	F:hydrolase activity	EC:3	Hydrolases	G3DSA:1.10.150.750 (GENE3D)				IPR036412 (SUPERFAMILY) no GO terms no GO terms
183121	204.708	4.84499	0.583679	8.30077	1.03e-16	2.42e-14	CE95785_165	uncharacterized protein BT62DRAFT_938012	774	1	1.76e-12	56.98
5392	358.282	4.83158	0.517715	9.3325	1.03e-20	3.75e-18	fgenesh1_pg.25_#_67	uncharacterized protein C8R40DRAFT_1039392	5895	5	5.95e-132	56.6	3	P:GO:0006897								P:GO:0016197	F:GO:0005509 P:endocytosis	P:endosomal transport	F:calcium ion binding IPR000396 (PRINTS)	IPR000261 (SMART)	IPR036866 (G3DSA:3.60.15.GENE3D)	G3DSA:1.10.238.10 (GENE3D)	G3DSA:1.10.238.10 (GENE3D)	IPR000261 (PFAM)	IPR000396 (PFAM)	mobidb-lite (MOBIDB_LITE)	mobidb-lite (MOBIDB_LITE)	mobidb-lite (MOBIDB_LITE)	mobidb-lite (MOBIDB_LITE)	mobidb-lite (MOBIDB_LITE)	mobidb-lite (MOBIDB_LITE)	mobidb-lite (MOBIDB_LITE)	mobidb-lite (MOBIDB_LITE)	mobidb-lite (MOBIDB_LITE)	mobidb-lite (MOBIDB_LITE)	mobidb-lite (MOBIDB_LITE)	mobidb-lite (MOBIDB_LITE)	mobidb-lite (MOBIDB_LITE)	mobidb-lite (MOBIDB_LITE)	mobidb-lite (MOBIDB_LITE)	mobidb-lite (MOBIDB_LITE)	mobidb-lite (MOBIDB_LITE)	mobidb-lite (MOBIDB_LITE)
105549	58.1537	4.81712	0.811045	5.9394	2.86e-09	1.45e-07	CE18213_1122	lysine aminopeptidase ApsA	1847	5	2.71e-174	60.75	1	F:GO:0016787	F:hydrolase activity	EC:3	Hydrolases
240685	331.172	4.79858	0.51198	9.37259	7.08e-21	2.75e-18	fgenesh1_kg.1_#_203_#_Locus8571v1rpkm6.88	---NA---	778
6337	9.3036	4.72855	1.06877	4.42431	9.68e-06	0.000204251	fgenesh1_pg.42_#_56	AMP dependent CoA ligase	1425	5	4e-163	64.72	3	F:GO:0016874								C:GO:0016020	C:GO:0016020 F:ligase activity	C:membrane	C:membrane IPR042099 (G3DSA:3.40.50.GENE3D)	IPR000873 (PFAM)	PTHR24096 (PANTHER)	SSF56801 (SUPERFAMILY) P:GO:0008152	P:GO:0019748	F:GO:0003824	F:GO:0016874	F:GO:0016877 P:metabolic process	P:secondary metabolic process	F:catalytic activity	F:ligase activity	F:ligase activity, forming carbon-sulfur bonds
209431	23.2417	4.60797	0.947644	4.86255	1.16e-06	3.28e-05	CE122095_27512	alanine aminotransferase 2-like isoform X3	597	5	2.45e-79	75.48	2	P:GO:0008152								F:GO:0003824 P:metabolic process	F:catalytic activity
31847	4.84526	4.59102	1.63473	2.80842	0.00497845	0.0373699	gm1.15311_g	---NA---	453
27902	1128.13	4.59023	0.49074	9.35368	8.47e-21	3.17e-18	gm1.11366_g	---NA---	609									mobidb-lite (MOBIDB_LITE)				mobidb-lite (MOBIDB_LITE) no GO terms no GO terms
27721	6.68447	4.58215	1.60756	2.85038	0.00436676	0.0338861	gm1.11185_g	hypothetical protein SERLADRAFT_417846	1689	5	5.82e-51	53.27	3	F:GO:0003950								F:GO:0016740	F:GO:0016757 F:NAD+ ADP-ribosyltransferase activity	F:transferase activity	F:glycosyltransferase activity G3DSA:3.90.228.10 (GENE3D)	mobidb-lite (MOBIDB_LITE)	PTHR31681 (PANTHER)	SSF56399 (SUPERFAMILY) no GO terms no GO terms
226222	5.03599	4.55526	1.41477	3.21978	0.00128288	0.0127856	MIX16537_20_27	---NA---	1344
11756	258.663	4.55429	0.686997	6.62927	3.37e-11	2.48e-09	fgenesh1_pg.313_#_10	hypothetical protein FA09DRAFT_164027	1344	5	2.46e-80	57.18	3	P:GO:0008152								F:GO:0016740	C:GO:0005622 P:metabolic process	F:transferase activity	C:intracellular anatomical structure EC:2 Transferases IPR029063 (G3DSA:3.40.50.GENE3D)	IPR030382 (PFAM)	G3DSA:3.30.300.110 (GENE3D)	mobidb-lite (MOBIDB_LITE)	mobidb-lite (MOBIDB_LITE)	PTHR23245 (PANTHER)	IPR030382 (PROSITE_PROFILES)	IPR025792 (HAMAP)	IPR029063 (SUPERFAMILY) P:GO:0000959	P:GO:0000963	P:GO:0001510	P:GO:0006139	P:GO:0006396	P:GO:0006399	P:GO:0006400	P:GO:0006725	P:GO:0006807	P:GO:0008033	P:GO:0008152	P:GO:0009451	P:GO:0009987	P:GO:0010467	P:GO:0016070	P:GO:0030488	P:GO:0032259
186038	456.726	4.50958	0.668207	6.74878	1.49e-11	1.2e-09	CE98702_970	cellulose-growth-specific protein	989	5	1.19e-61	69.62	2	P:GO:0005975								F:GO:0016787 P:carbohydrate metabolic process	F:hydrolase activity EC:3 Hydrolases
209034	43.3557	4.48844	0.795544	5.64197	1.68e-08	7.22e-07	CE121698_3971	predicted protein	1162	3	5.85e-16	50.07	1	P:GO:0006360	P:transcription by RNA polymerase I
33192	42.9993	4.48654	0.611196	7.3406	2.13e-13	2.63e-11	gm1.16656_g	---NA---	768
28535	203.66	4.4795	0.380044	11.7868	4.57e-32	5.71e-29	gm1.11999_g	Aldo/keto reductase	1080	5	5.47e-158	76.42						IPR023210 (PFAM)				IPR036812 (G3DSA:3.20.20.GENE3D)	PTHR43364 (PANTHER)	cd19079 (CDD)	IPR036812 (SUPERFAMILY) no GO terms no GO terms
30735	37.6467	4.42431	0.552198	8.01218	1.13e-15	2.11e-13	gm1.14199_g	---NA---	366									no IPS match	no IPS match	no IPS match
26769	154.244	4.39603	0.55685	7.89446	2.92e-15	5.13e-13	gm1.10233_g	---NA---	153									mobidb-lite (MOBIDB_LITE)				mobidb-lite (MOBIDB_LITE) no GO terms no GO terms
18745	11.3473	4.3742	0.946377	4.62205	3.8e-06	9.17e-05	gm1.2209_g	uncharacterized protein FPRO_09133	2739	2	1.88e-11	45.89	1	F:GO:0003676	F:nucleic acid binding			IPR000504 (SMART)				IPR012677 (G3DSA:3.30.70.GENE3D)	IPR000504 (PFAM)	IPR013083 (G3DSA:3.30.40.GENE3D)	mobidb-lite (MOBIDB_LITE)	mobidb-lite (MOBIDB_LITE)	mobidb-lite (MOBIDB_LITE)	mobidb-lite (MOBIDB_LITE)	mobidb-lite (MOBIDB_LITE)	IPR001841 (PROSITE_PROFILES)	IPR035979 (SUPERFAMILY)	SSF57850 (SUPERFAMILY) F:GO:0003676	F:GO:0003723 F:nucleic acid binding	F:RNA binding
7620	336.863	4.37298	0.452543	9.66312	4.32e-22	1.8e-19	fgenesh1_pg.75_#_3	NGP1NT-domain-containing protein	951	5	3.29e-65	59.26	4	F:GO:0000166								F:GO:0005525	C:GO:0005634	C:GO:0005730 F:nucleotide binding	F:GTP binding	C:nucleus	C:nucleolus IPR012971 (PFAM)	mobidb-lite (MOBIDB_LITE)	mobidb-lite (MOBIDB_LITE)	PTHR11089 (PANTHER) C:GO:0005622	C:GO:0005634	C:GO:0005730	C:GO:0016020	C:GO:0031974	C:GO:0031981	C:GO:0043226	C:GO:0043227	C:GO:0043228	C:GO:0043229	C:GO:0043231	C:GO:0043232	C:GO:0043233	C:GO:0070013	C:GO:0110165 C:intracellular anatomical structure	C:nucleus	C:nucleolus	C:membrane	C:membrane-enclosed lumen	C:nuclear lumen
244579	140.1	4.3725	0.543184	8.04976	8.3e-16	1.67e-13	fgenesh1_kg.122_#_10_#_Locus3350v1rpkm60.77	---NA---	474
32992	23.0131	4.36038	0.777428	5.60872	2.04e-08	8.56e-07	gm1.16456_g	---NA---	471
193420	8.93058	4.33972	1.09638	3.95821	7.55e-05	0.0011801	CE106084_43699	Redoxin-domain-containing protein	749	5	1.2e-55	64.6	4	P:GO:0098869								F:GO:0004601	F:GO:0016209	F:GO:0016491 P:cellular oxidant detoxification	F:peroxidase activity	F:antioxidant activity	F:oxidoreductase activity
161466	5.80288	4.30346	1.27373	3.37862	0.000728519	0.00810009	CE74130_95012	mitochondrial inner membrane protein	1139	5	2.54e-57	74.1	2	C:GO:0005740								C:GO:0016020 C:mitochondrial envelope	C:membrane
23629	9.53827	4.27184	1.14816	3.72058	0.000198765	0.00271151	gm1.7093_g	---NA---	270									no IPS match	no IPS match	no IPS match
231585	30.1876	4.21579	0.637547	6.61252	3.78e-11	2.73e-09	MIX21900_122_73	---NA---	749
27422	9.15732	4.16234	1.18242	3.52019	0.000431232	0.00518101	gm1.10886_g	aryl-alcohol dehydrogenase	477	5	1.43e-48	70.39						IPR036812 (G3DSA:3.20.20.GENE3D)				IPR023210 (PFAM)	PTHR43364 (PANTHER)	IPR036812 (SUPERFAMILY) no GO terms no GO terms
3905	38.7799	4.13282	0.601005	6.87652	6.13e-12	5.23e-10	fgenesh1_pg.5_#_47	NAD(P)H-dependent glycerol-3-phosphate dehydrogenase	3834	5	2.19e-129	62.78	4	P:GO:0006072								P:GO:0044238	F:GO:0016616	C:GO:0016020 P:glycerol-3-phosphate metabolic process	P:primary metabolic process	F:oxidoreductase activity, acting on the CH-OH group of donors, NAD or NADP as acceptor	C:membrane EC:1.1.1 Acting on the CH-OH group of donors IPR006168 (PRINTS)	IPR000727 (SMART)	IPR002110 (SMART)	PF14608 (PFAM)	G3DSA:3.40.50.720 (GENE3D)	IPR011128 (PFAM)	IPR006109 (PFAM)	G3DSA:1.20.58.70 (GENE3D)	IPR000727 (PFAM)	IPR013328 (G3DSA:1.10.1040.GENE3D)	IPR002110 (PFAM)	IPR013328 (G3DSA:1.10.1040.GENE3D)	IPR036770 (G3DSA:1.25.40.GENE3D)	mobidb-lite (MOBIDB_LITE)	mobidb-lite (MOBIDB_LITE)	mobidb-lite (MOBIDB_LITE)	mobidb-lite (MOBIDB_LITE)	mobidb-lite (MOBIDB_LITE)	mobidb-lite (MOBIDB_LITE)	mobidb-lite (MOBIDB_LITE)	mobidb-lite (MOBIDB_LITE)	mobidb-lite (MOBIDB_LITE)	PTHR11728 (PANTHER)
240710	44.8896	4.12547	0.560915	7.3549	1.91e-13	2.39e-11	fgenesh1_kg.2_#_16_#_Locus1010v1rpkm316.57	homocitrate synthase	1726	5	0	78.69	2	P:GO:0019878								F:GO:0004410 P:lysine biosynthetic process via aminoadipic acid	F:homocitrate synthase activity EC:2.3.3.14 Homocitrate synthase
215162	231.339	4.1232	0.708595	5.81884	5.93e-09	2.83e-07	MIX5477_144_28	cytochrome P450	1782	5	3.22e-39	45.51
176301	11.9488	4.1225	1.07955	3.81873	0.000134138	0.00193404	CE88965_867	---NA---	417
211022	109.136	4.1167	0.404669	10.173	2.62e-24	1.55e-21	MIX1337_6672_73	PAXNEB-domain-containing protein	3329	3	6.89e-22	60.21	4	P:GO:0002098								C:GO:0005634	C:GO:0005737	C:GO:0033588 P:tRNA wobble uridine modification	C:nucleus	C:cytoplasm	C:elongator holoenzyme complex
172333	36.0651	4.1141	0.636677	6.46184	1.03e-10	6.81e-09	CE84997_8074	3-deoxy-7-phosphoheptulonate synthase	1354	5	4.48e-158	75.87	4	P:GO:0006520								P:GO:0016053	P:GO:1901566	F:GO:0016740 P:amino acid metabolic process	P:organic acid biosynthetic process	P:organonitrogen compound biosynthetic process	F:transferase activity EC:2 Transferases
242021	501.438	4.11083	0.373917	10.994	4.09e-28	3.28e-25	fgenesh1_kg.25_#_12_#_Locus118v1rpkm2826.55	60S ribosomal protein L5	1107	5	6.32e-160	86.65	6	P:GO:0000027								P:GO:0006412	F:GO:0003735	F:GO:0008097	C:GO:0005634	C:GO:0022625 P:ribosomal large subunit assembly	P:translation	F:structural constituent of ribosome	F:5S rRNA binding	C:nucleus	C:cytosolic large ribosomal subunit
247055	39.5641	4.08847	0.576155	7.09614	1.28e-12	1.22e-10	fgenesh1_kg.604_#_1_#_Locus4528v1rpkm35.43	uncharacterized protein RhiXN_03401	826	1	0.000661599	45.67
24684	94.7185	4.07931	0.639124	6.38267	1.74e-10	1.1e-08	gm1.8148_g	SDA1-domain-containing protein	1269	5	6.58e-143	66.22	4	P:GO:0006810								P:GO:0042254	P:GO:0051641	C:GO:0005634 P:transport	P:ribosome biogenesis	P:cellular localization	C:nucleus IPR012977 (PFAM)	mobidb-lite (MOBIDB_LITE)	mobidb-lite (MOBIDB_LITE)	IPR027312 (PANTHER) P:GO:0000054	P:GO:0000055	P:GO:0006810	P:GO:0006913	P:GO:0009987	P:GO:0022613	P:GO:0031503	P:GO:0042254	P:GO:0042273	P:GO:0044085	P:GO:0046907	P:GO:0051168	P:GO:0051169	P:GO:0051179	P:GO:0051234	P:GO:0051640	P:GO:0051641	P:GO:0051649	P:GO:0051656	P:GO:0071840
17985	5.3931	4.0456	1.29331	3.12811	0.00175937	0.0165108	gm1.1449_g	---NA---	1053									G3DSA:2.80.10.50 (GENE3D)				IPR000772 (CDD)	IPR035992 (SUPERFAMILY) no GO terms no GO terms
172812	32.7988	4.01228	0.614889	6.52521	6.79e-11	4.69e-09	CE85476_661	---NA---	437
27207	17.4087	3.99786	0.897067	4.45659	8.33e-06	0.000179842	gm1.10671_g	---NA---	606									IPR046528 (PFAM)	no GO terms	no GO terms
22577	120.242	3.99177	0.703109	5.67731	1.37e-08	6.01e-07	gm1.6041_g	acid protease	1356	5	4.5e-66	54.44	4	P:GO:0006508								F:GO:0004190	F:GO:0008233	F:GO:0016787 P:proteolysis	F:aspartic-type endopeptidase activity	F:peptidase activity	F:hydrolase activity IPR001461 (PRINTS)	IPR033121 (PFAM)	IPR021109 (G3DSA:2.40.70.GENE3D)	IPR021109 (G3DSA:2.40.70.GENE3D)	IPR001461 (PANTHER)	IPR033121 (PROSITE_PROFILES)	IPR034164 (CDD)	IPR021109 (SUPERFAMILY) P:GO:0006508	F:GO:0004190 P:proteolysis	F:aspartic-type endopeptidase activity
23305	900.788	3.97637	0.553662	7.18194	6.87e-13	7.03e-11	gm1.6769_g	glycoside hydrolase family 32 protein	564	5	4.62e-19	52.59	5	P:GO:0005975								P:GO:0008152	F:GO:0004553	F:GO:0016787	F:GO:0016798 P:carbohydrate metabolic process	P:metabolic process	F:hydrolase activity, hydrolyzing O-glycosyl compounds	F:hydrolase activity	F:hydrolase activity, acting on glycosyl bonds IPR013148 (PFAM)	IPR023296 (G3DSA:2.115.10.GENE3D)	mobidb-lite (MOBIDB_LITE)	PTHR42800 (PANTHER)	IPR023296 (SUPERFAMILY) P:GO:0005975	P:GO:0008152	P:GO:0009056	P:GO:0009987	P:GO:0016052	P:GO:0044237	P:GO:0044238	P:GO:0044248	P:GO:0044262	P:GO:0044275	P:GO:0071704	P:GO:1901575	F:GO:0003824	F:GO:0004553	F:GO:0015926	F:GO:0016787	F:GO:0016798 P:carbohydrate metabolic process
114082	290.705	3.94738	0.646604	6.10478	1.03e-09	5.68e-08	CE26746_2341	major facilitator superfamily transporter	2070	5	6.79e-101	56.26	4	P:GO:0055085								F:GO:0022857	C:GO:0016020	C:GO:0016020 P:transmembrane transport	F:transmembrane transporter activity	C:membrane	C:membrane
26829	92.7989	3.93819	0.636559	6.18668	6.14e-10	3.56e-08	gm1.10293_g	---NA---	342									mobidb-lite (MOBIDB_LITE)				mobidb-lite (MOBIDB_LITE)	mobidb-lite (MOBIDB_LITE) no GO terms no GO terms
143697	433.491	3.93564	0.465444	8.45566	2.78e-17	7.26e-15	CE56361_4762	ribonucleoside-diphosphate reductase small chain	1617	5	0	84.38	9	P:GO:0006240								P:GO:0046704	F:GO:0008198	F:GO:0008270	F:GO:0046982	F:GO:0051063	C:GO:0005634	C:GO:0005971	C:GO:0016020 P:dCDP biosynthetic process	P:CDP metabolic process	F:ferrous iron binding	F:zinc ion binding	F:protein heterodimerization activity	F:CDP reductase activity	C:nucleus	C:ribonucleoside-diphosphate reductase complex	C:membrane EC:1.17.4.1 Ribonucleoside-diphosphate reductase
213819	92.2575	3.92825	0.53397	7.35669	1.89e-13	2.38e-11	MIX4134_98_55	tyrosine phosphatase	2673	5	8.19e-67	58.58	2	P:GO:0009987								F:GO:0016787 P:cellular process	F:hydrolase activity EC:3 Hydrolases
184664	1970.09	3.91509	0.493676	7.93048	2.18e-15	3.9e-13	CE97328_173102	hypothetical protein I302_02837	1009	1	4.92685e-08	45
189750	1045.59	3.91182	0.408838	9.56814	1.09e-21	4.37e-19	CE102414_60934	S-adenosylmethionine synthase	1176	5	2.83e-157	89.34	5	P:GO:0006556								P:GO:0006730	F:GO:0004478	F:GO:0005524	F:GO:0046872 P:S-adenosylmethionine biosynthetic process	P:one-carbon metabolic process	F:methionine adenosyltransferase activity	F:ATP binding	F:metal ion binding EC:2.5.1.6 Methionine adenosyltransferase
35018	13.9374	3.90863	0.988993	3.95213	7.75e-05	0.00119813	gm1.18482_g	putative PHO84-inorganic phosphate permease	339	5	1.33508e-06	60.24	4	P:GO:0055085								F:GO:0022857	C:GO:0016020	C:GO:0016020 P:transmembrane transport	F:transmembrane transporter activity	C:membrane	C:membrane
7927	12.2327	3.89109	0.889075	4.37657	1.21e-05	0.000244428	fgenesh1_pg.83_#_18	deuterolysin metalloprotease (M35) family containing protein	1722	1	2.37505e-09	56.7						mobidb-lite (MOBIDB_LITE)				mobidb-lite (MOBIDB_LITE) no GO terms no GO terms
9222	12.3301	3.87943	0.89727	4.32359	1.54e-05	0.000301977	fgenesh1_pg.128_#_15	predicted protein	2859	5	5.67e-63	49.48	4	P:GO:0016310								P:GO:0032958	F:GO:0016301	F:GO:0016740 P:phosphorylation	P:inositol phosphate biosynthetic process	F:kinase activity	F:transferase activity IPR005522 (PFAM)	IPR038286 (G3DSA:3.30.470.GENE3D)	mobidb-lite (MOBIDB_LITE)	IPR005522 (PANTHER)	IPR036188 (SUPERFAMILY)	SSF56104 (SUPERFAMILY) P:GO:0006066	P:GO:0006629	P:GO:0006644	P:GO:0006650	P:GO:0006661	P:GO:0006793	P:GO:0006796	P:GO:0008152	P:GO:0008610	P:GO:0008654	P:GO:0009058	P:GO:0009987	P:GO:0019637	P:GO:0032958	P:GO:0044237	P:GO:0044238	P:GO:0044249	P:GO:0044255
32915	18.2627	3.87299	0.684972	5.65423	1.57e-08	6.75e-07	gm1.16379_g	---NA---	282
18496	124.924	3.86907	0.448712	8.62262	6.54e-18	1.84e-15	gm1.1960_g	Major facilitator superfamily domain, general substrate transporter	1989	5	3.45e-71	58.09	4	P:GO:0055085								F:GO:0022857	C:GO:0016020	C:GO:0016020 P:transmembrane transport	F:transmembrane transporter activity	C:membrane	C:membrane IPR036259 (G3DSA:1.20.1250.GENE3D)	IPR011701 (PFAM)	PTHR11360 (PANTHER)	IPR036259 (SUPERFAMILY)	IPR036259 (SUPERFAMILY) P:GO:0055085	F:GO:0022857	C:GO:0000322	C:GO:0000323	C:GO:0000324	C:GO:0000329	C:GO:0005622	C:GO:0005737	C:GO:0005773	C:GO:0005774	C:GO:0016020	C:GO:0016020	C:GO:0031090	C:GO:0031224	C:GO:0031300	C:GO:0031301	C:GO:0043226	C:GO:0043227	C:GO:0043229
21283	9.32528	3.85271	0.930264	4.14153	3.45e-05	0.000602788	gm1.4747_g	---NA---	264									mobidb-lite (MOBIDB_LITE)				mobidb-lite (MOBIDB_LITE) no GO terms no GO terms
22576	299.295	3.83693	0.638996	6.00463	1.92e-09	9.94e-08	gm1.6040_g	acid protease	1284	5	3.91e-60	55.36	4	P:GO:0006508								F:GO:0004190	F:GO:0008233	F:GO:0016787 P:proteolysis	F:aspartic-type endopeptidase activity	F:peptidase activity	F:hydrolase activity IPR001461 (PRINTS)	IPR033121 (PFAM)	IPR021109 (G3DSA:2.40.70.GENE3D)	IPR021109 (G3DSA:2.40.70.GENE3D)	IPR001461 (PANTHER)	IPR033121 (PROSITE_PROFILES)	IPR034164 (CDD)	IPR021109 (SUPERFAMILY) P:GO:0006508	F:GO:0004190 P:proteolysis	F:aspartic-type endopeptidase activity
9857	997.802	3.81668	0.677171	5.63621	1.74e-08	7.41e-07	fgenesh1_pg.160_#_5	MFS general substrate transporter	1023	5	1.36e-93	76.45	1	C:GO:0016020	C:membrane			IPR036259 (G3DSA:1.20.1250.GENE3D)				mobidb-lite (MOBIDB_LITE)	mobidb-lite (MOBIDB_LITE)	PTHR23502 (PANTHER)	IPR036259 (SUPERFAMILY) P:GO:0006810	P:GO:0009987	P:GO:0051179	P:GO:0051234	P:GO:0055085	F:GO:0005215	F:GO:0022857	C:GO:0005886	C:GO:0005886	C:GO:0016020	C:GO:0016020	C:GO:0031224	C:GO:0031226	C:GO:0071944	C:GO:0110165 P:transport	P:cellular process	P:localization	P:establishment of localization	P:transmembrane transport	F:transporter activity	F:transmembrane transporter activity	C:plasma membrane	C:plasma membrane	C:membrane	C:membrane
27821	11.1945	3.80761	1.05841	3.59749	0.000321301	0.00412703	gm1.11285_g	---NA---	1533									IPR032675 (G3DSA:3.80.10.GENE3D)				mobidb-lite (MOBIDB_LITE)	mobidb-lite (MOBIDB_LITE)	SSF52047 (SUPERFAMILY) no GO terms no GO terms
23493	21.5263	3.80219	0.901949	4.21553	2.49e-05	0.000452243	gm1.6957_g	glycoside hydrolase family 18 protein	1116	2	3.68705e-07	46.72	9	P:GO:0000272								P:GO:0005975	P:GO:0006032	P:GO:0008152	F:GO:0004553	F:GO:0004568	F:GO:0008061	F:GO:0016787	F:GO:0016798 P:polysaccharide catabolic process	P:carbohydrate metabolic process	P:chitin catabolic process	P:metabolic process	F:hydrolase activity, hydrolyzing O-glycosyl compounds	F:chitinase activity	F:chitin binding	F:hydrolase activity	F:hydrolase activity, acting on glycosyl bonds IPR001223 (PFAM)	G3DSA:3.20.20.80 (GENE3D)	IPR001223 (PROSITE_PROFILES)	IPR017853 (SUPERFAMILY) P:GO:0005975 P:carbohydrate metabolic process
187604	75.1268	3.79691	0.472329	8.0387	9.08e-16	1.76e-13	CE100268_64	ARM repeat-containing protein	501	2	1.33e-39	73.65
218435	25.5061	3.79466	0.964072	3.93607	8.28e-05	0.00127142	MIX8750_137_69	alpha/beta fold family hydrolase	1411	5	1.58e-56	45.32	1	F:GO:0016787	F:hydrolase activity
241449	19.3625	3.78662	0.831737	4.55267	5.3e-06	0.000121908	fgenesh1_kg.12_#_51_#_Locus354v1rpkm1125.57	60S ribosomal protein L23	677	5	1.09e-77	91.46	4	P:GO:0006412								F:GO:0003735	C:GO:0005840	C:GO:1990904 P:translation	F:structural constituent of ribosome	C:ribosome	C:ribonucleoprotein complex
28923	520.131	3.77113	0.52986	7.11723	1.1e-12	1.07e-10	gm1.12387_g	40S ribosomal protein S11	183	5	8e-10	65.34						IPR032440 (PFAM)				G3DSA:2.40.50.1000 (GENE3D)	mobidb-lite (MOBIDB_LITE) no GO terms no GO terms
245634	7.27715	3.77039	1.26389	2.98317	0.00285282	0.0244292	fgenesh1_kg.203_#_15_#_Locus1219v1rpkm248.99	histone-fold-containing protein	582	5	3.07e-75	95.4	5	F:GO:0003677								F:GO:0030527	F:GO:0046982	C:GO:0000786	C:GO:0005634 F:DNA binding	F:structural constituent of chromatin	F:protein heterodimerization activity	C:nucleosome	C:nucleus
27301	30.9729	3.76817	0.540748	6.96844	3.2e-12	2.91e-10	gm1.10765_g	---NA---	750									mobidb-lite (MOBIDB_LITE)	no GO terms	no GO terms
100763	86.2921	3.75361	0.514957	7.28918	3.12e-13	3.66e-11	CE13427_157	MFS general substrate transporter	545	5	2.37124e-06	70.73	4	P:GO:0055085								F:GO:0022857	C:GO:0016020	C:GO:0016020 P:transmembrane transport	F:transmembrane transporter activity	C:membrane	C:membrane
151541	65.521	3.72147	0.628287	5.9232	3.16e-09	1.59e-07	CE64205_5542	serine carboxypeptidase	1267	5	5.42e-122	58.67	1	F:GO:0008233	F:peptidase activity	EC:3.4	Acting on peptide bonds (peptidases)
117327	20.0147	3.72011	0.659996	5.63657	1.73e-08	7.41e-07	CE29991_5110	---NA---	371
30299	7.66784	3.71964	1.08593	3.42531	0.000614108	0.00700096	gm1.13763_g	hypothetical protein, partial	639	5	1.17e-10	62.12	5	P:GO:0015074								F:GO:0003676	F:GO:0003723	C:GO:0005634	C:GO:0005739 P:DNA integration	F:nucleic acid binding	F:RNA binding	C:nucleus	C:mitochondrion no IPS match no IPS match no IPS match
9614	7.1475	3.69659	1.02328	3.6125	0.000303262	0.00392219	fgenesh1_pg.149_#_10	GTP cyclohydrolase I	876	5	1.12e-64	71.78	4	P:GO:0035998								P:GO:0046654	P:GO:0046656	F:GO:0003934 P:7,8-dihydroneopterin 3'-triphosphate biosynthetic process	P:tetrahydrofolate biosynthetic process	P:folic acid biosynthetic process	F:GTP cyclohydrolase I activity EC:3.5.4.16 GTP cyclohydrolase I IPR043133 (G3DSA:3.30.1130.GENE3D)	IPR043134 (G3DSA:1.10.286.GENE3D)	IPR020602 (PFAM)	mobidb-lite (MOBIDB_LITE)	mobidb-lite (MOBIDB_LITE)	mobidb-lite (MOBIDB_LITE)	IPR001474 (PANTHER)	SSF55620 (SUPERFAMILY) P:GO:0006066	P:GO:0006725	P:GO:0006807	P:GO:0008152	P:GO:0009058	P:GO:0009987	P:GO:0018130	P:GO:0019438	P:GO:0034641	P:GO:0044237	P:GO:0044249	P:GO:0044271	P:GO:0044281	P:GO:0044283	P:GO:0046165	P:GO:0046483
127808	54.533	3.68913	0.533994	6.90856	4.9e-12	4.27e-10	CE40472_5690	C6 transcription factor	3847	5	2.36e-149	53.15	8	P:GO:0006351								P:GO:0006355	P:GO:0006357	F:GO:0000981	F:GO:0003677	F:GO:0008270	F:GO:0046872	C:GO:0005634 P:DNA-templated transcription	P:regulation of DNA-templated transcription	P:regulation of transcription by RNA polymerase II	F:DNA-binding transcription factor activity, RNA polymerase II-specific	F:DNA binding	F:zinc ion binding	F:metal ion binding	C:nucleus
246439	217.567	3.68828	0.495938	7.43698	1.03e-13	1.36e-11	fgenesh1_kg.308_#_7_#_Locus5184v1rpkm26.88	---NA---	381
33795	16.7697	3.68244	0.778491	4.73022	2.24e-06	5.79e-05	gm1.17259_g	---NA---	543
11071	37.6776	3.68143	0.564683	6.51947	7.06e-11	4.84e-09	fgenesh1_pg.240_#_6	---NA---	960									mobidb-lite (MOBIDB_LITE)				PTHR15549 (PANTHER) no GO terms no GO terms
12566	7.04036	3.6628	1.11348	3.28952	0.00100359	0.0105144	fgenesh1_pg.482_#_5	UPF0183 protein At3g51130-like	2949	5	1.03e-90	54.16						IPR021933 (PFAM)				IPR005373 (PFAM)	mobidb-lite (MOBIDB_LITE)	mobidb-lite (MOBIDB_LITE)	mobidb-lite (MOBIDB_LITE)	mobidb-lite (MOBIDB_LITE)	mobidb-lite (MOBIDB_LITE)	mobidb-lite (MOBIDB_LITE)	mobidb-lite (MOBIDB_LITE)	mobidb-lite (MOBIDB_LITE)	mobidb-lite (MOBIDB_LITE)	IPR039156 (PANTHER) P:GO:0006810	P:GO:0006892	P:GO:0006893	P:GO:0008104	P:GO:0008104	P:GO:0009987	P:GO:0015031	P:GO:0016192	P:GO:0033036	P:GO:0043001	P:GO:0045184	P:GO:0048193	P:GO:0051179	P:GO:0051234	P:GO:0051641	P:GO:0051668	P:GO:0070727	P:GO:0071702
35114	12.7526	3.65501	0.789059	4.63212	3.62e-06	8.78e-05	gm1.18578_g	---NA---	141
34984	11.7963	3.64252	0.86325	4.21954	2.45e-05	0.000448124	gm1.18448_g	retrovirus-related Pol polyprotein from transposon TNT 1-94 isoform X4	1944	5	5.9e-33	48.56	2	P:GO:0015074								F:GO:0003676 P:DNA integration	F:nucleic acid binding
79720	9.25225	3.63573	1.2281	2.96044	0.00307195	0.0259112	e_gw1.180.35.1	cyclase/dehydrase family protein	555	5	1.51e-32	51.3	3	P:GO:0006744								P:GO:0045333	F:GO:0048039 P:ubiquinone biosynthetic process	P:cellular respiration	F:ubiquinone binding
20806	416.635	3.62306	0.507582	7.13788	9.48e-13	9.36e-11	gm1.4270_g	---NA---	459									mobidb-lite (MOBIDB_LITE)				mobidb-lite (MOBIDB_LITE) no GO terms no GO terms
23228	62.8308	3.61077	0.586087	6.16081	7.24e-10	4.13e-08	gm1.6692_g	---NA---	408									no IPS match	no IPS match	no IPS match
114394	52.5281	3.60773	0.651785	5.53515	3.11e-08	1.24e-06	CE27058_476	Pescadillo N-terminus-domain-containing protein	869	5	6.94e-12	69	6	P:GO:0000463								P:GO:0000466	F:GO:0043021	C:GO:0005654	C:GO:0005730	C:GO:0030687 P:maturation of LSU-rRNA from tricistronic rRNA transcript (SSU-rRNA, 5.8S rRNA, LSU-rRNA)	P:maturation of 5.8S rRNA from tricistronic rRNA transcript (SSU-rRNA, 5.8S rRNA, LSU-rRNA)	F:ribonucleoprotein complex binding	C:nucleoplasm	C:nucleolus	C:preribosome, large subunit precursor
243298	38.3872	3.58973	0.491391	7.30524	2.77e-13	3.31e-11	fgenesh1_kg.60_#_17_#_Locus3378v1rpkm59.93	predicted protein	286	2	5.55948e-05	62.38	2	C:GO:0016020								C:GO:0016020 C:membrane	C:membrane
34607	292.85	3.5794	0.414526	8.63491	5.88e-18	1.76e-15	gm1.18071_g	ribosomal 60S subunit protein L13	375	5	7.23e-15	61.2	6	P:GO:0006412								F:GO:0003723	F:GO:0003735	C:GO:0005840	C:GO:0022625	C:GO:1990904 P:translation	F:RNA binding	F:structural constituent of ribosome	C:ribosome	C:cytosolic large ribosomal subunit	C:ribonucleoprotein complex
58610	76.9966	3.56405	0.491024	7.25841	3.92e-13	4.45e-11	gw1.42.119.1	60S ribosomal protein L17	228	5	5.59e-27	73.99	3	P:GO:0002181								F:GO:0003735	C:GO:0022625 P:cytoplasmic translation	F:structural constituent of ribosome	C:cytosolic large ribosomal subunit
240863	411.332	3.55688	0.596224	5.96568	2.44e-09	1.24e-07	fgenesh1_kg.3_#_57_#_Locus2293v2rpkm8.98_PRE	Hsp70 protein-domain-containing protein	2552	5	9.87e-101	51.86	4	P:GO:0006457								F:GO:0000166	F:GO:0005524	F:GO:0140662 P:protein folding	F:nucleotide binding	F:ATP binding	F:ATP-dependent protein folding chaperone
31547	21.5485	3.55315	0.837511	4.24251	2.21e-05	0.000409733	gm1.15011_g	uncharacterized protein LOC108744493 isoform X8	1857	2	1.02e-15	49.01	1	C:GO:0005856	C:cytoskeleton
245254	35.1722	3.55197	0.5551	6.39879	1.57e-10	9.96e-09	fgenesh1_kg.168_#_4_#_Locus3390v1rpkm59.57	Spb1 C-terminal domain-containing protein	817	5	1.81e-49	72.59	3	P:GO:0006364								P:GO:0032259	F:GO:0008649 P:rRNA processing	P:methylation	F:rRNA methyltransferase activity EC:2.1.1 Transferring one-carbon groups
246332	474.563	3.54783	0.443134	8.00622	1.18e-15	2.18e-13	fgenesh1_kg.293_#_2_#_Locus137v1rpkm2526.21	40S ribosomal protein S29	566	5	5.67e-24	88.56
215505	9.07714	3.53242	1.17163	3.01496	0.00257016	0.0225581	MIX5820_3929_53	vacuolar protein	2352	5	0	67.14	3	P:GO:0055085								C:GO:0016020	C:GO:0016020 P:transmembrane transport	C:membrane	C:membrane
17482	266.504	3.51526	0.497874	7.06055	1.66e-12	1.56e-10	gm1.946_g	ankyrin repeat domain-containing protein	1014	5	7.84e-28	62.33	1	F:GO:0046872	F:metal ion binding			PR01217 (PRINTS)				IPR002110 (SMART)	IPR036770 (G3DSA:1.25.40.GENE3D)	PF14608 (PFAM)	IPR002110 (PFAM)	mobidb-lite (MOBIDB_LITE)	mobidb-lite (MOBIDB_LITE)	mobidb-lite (MOBIDB_LITE)	mobidb-lite (MOBIDB_LITE)	mobidb-lite (MOBIDB_LITE)	mobidb-lite (MOBIDB_LITE)	PS50297 (PROSITE_PROFILES)	IPR002110 (PROSITE_PROFILES)	IPR000571 (PROSITE_PROFILES)	IPR036770 (SUPERFAMILY) F:GO:0005515	F:GO:0046872 F:protein binding	F:metal ion binding
32538	35.9524	3.51015	0.510313	6.87843	6.05e-12	5.2e-10	gm1.16002_g	---NA---	870
31042	4276.73	3.50697	0.406536	8.62647	6.33e-18	1.83e-15	gm1.14506_g	---NA---	723									mobidb-lite (MOBIDB_LITE)	no GO terms	no GO terms
16895	123.749	3.49653	0.404987	8.63368	5.94e-18	1.76e-15	gm1.359_g	ribosomal large subunit biogenesis-related protein, putative	675	5	9.57e-44	81.8	3	P:GO:0000463								F:GO:0003723	C:GO:0005730 P:maturation of LSU-rRNA from tricistronic rRNA transcript (SSU-rRNA, 5.8S rRNA, LSU-rRNA)	F:RNA binding	C:nucleolus IPR000504 (SMART)	IPR000504 (PFAM)	IPR012677 (G3DSA:3.30.70.GENE3D)	mobidb-lite (MOBIDB_LITE)	mobidb-lite (MOBIDB_LITE)	mobidb-lite (MOBIDB_LITE)	PTHR46754 (PANTHER)	IPR000504 (PROSITE_PROFILES)	cd12307 (CDD)	IPR035979 (SUPERFAMILY) P:GO:0000463	P:GO:0000470	P:GO:0006139	P:GO:0006364	P:GO:0006396	P:GO:0006725	P:GO:0006807	P:GO:0008152	P:GO:0009987	P:GO:0010467	P:GO:0016070	P:GO:0016072	P:GO:0022613	P:GO:0034470	P:GO:0034641	P:GO:0034660
106397	12.2318	3.49254	1.06315	3.28509	0.00101951	0.0106415	CE19061_83243	60S ribosomal protein L13	1268	5	2.81e-50	64.4	2	C:GO:0005840								C:GO:1990904 C:ribosome	C:ribonucleoprotein complex
89927	150.789	3.49011	0.467293	7.46878	8.09e-14	1.12e-11	CE2591_29982	ras-related GTP-binding protein A	1445	5	6.82e-131	69.67	6	P:GO:0032008								P:GO:0071230	F:GO:0000166	F:GO:0005525	C:GO:0005737	C:GO:0005764 P:positive regulation of TOR signaling	P:cellular response to amino acid stimulus	F:nucleotide binding	F:GTP binding	C:cytoplasm	C:lysosome
131145	418.145	3.48357	0.638529	5.45562	4.88e-08	1.87e-06	CE43809_3731	hypothetical protein AGABI2DRAFT_200902	861	4	7.82e-56	56.86
27957	25.0418	3.48289	0.690508	5.04396	4.56e-07	1.4e-05	gm1.11421_g	---NA---	915									no IPS match	no IPS match	no IPS match
246832	22.6332	3.48043	0.600381	5.79704	6.75e-09	3.19e-07	fgenesh1_kg.442_#_3_#_Locus4460v2rpkm2.92_PRE	Phospho-2-dehydro-3-deoxyheptonate aldolase	1041	5	4.76e-11	70.11	4	P:GO:0006520								P:GO:0016053	P:GO:1901566	F:GO:0016740 P:amino acid metabolic process	P:organic acid biosynthetic process	P:organonitrogen compound biosynthetic process	F:transferase activity EC:2 Transferases
31558	100.738	3.48007	0.642453	5.41684	6.07e-08	2.26e-06	gm1.15022_g	hypothetical protein FA09DRAFT_164027	1287	5	4.74e-85	56.67	3	P:GO:0008152								F:GO:0016740	C:GO:0005622 P:metabolic process	F:transferase activity	C:intracellular anatomical structure EC:2 Transferases
242721	1152.09	3.47972	0.276439	12.5877	2.47e-36	6.94e-33	fgenesh1_kg.42_#_23_#_Locus120v1rpkm2805.05	ribosomal protein L39e	431	5	6.79e-24	90.16	3	P:GO:0006412								F:GO:0003735	C:GO:0022625 P:translation	F:structural constituent of ribosome	C:cytosolic large ribosomal subunit
34299	786.889	3.47168	0.471372	7.36506	1.77e-13	2.26e-11	gm1.17763_g	hypothetical protein STEHIDRAFT_171045	648	1	2.67619e-07	50.43
114864	1390.12	3.47049	0.553659	6.26828	3.65e-10	2.2e-08	CE27528_16797	uncharacterized protein FOMMEDRAFT_79989, partial	2375	5	1.99e-79	72.4
22137	133.966	3.46713	0.529199	6.55166	5.69e-11	3.98e-09	gm1.5601_g	response to drug-related protein, putative	234	1	0.000655412	77.42	2	C:GO:0016020								C:GO:0016020 C:membrane	C:membrane mobidb-lite (MOBIDB_LITE)	mobidb-lite (MOBIDB_LITE) no GO terms no GO terms
31591	21.9035	3.45743	0.696711	4.96251	6.96e-07	2.06e-05	gm1.15055_g	predicted protein	610	5	5.54e-50	60.9	4	P:GO:0055085								F:GO:0022857	C:GO:0016020	C:GO:0016020 P:transmembrane transport	F:transmembrane transporter activity	C:membrane	C:membrane
157637	69.6226	3.4559	0.740267	4.66845	3.03e-06	7.51e-05	CE70301_45	tryptophan--tRNA ligase, mitochondrial	472	5	1.65e-41	73.35	5	P:GO:0002040								P:GO:0070183	F:GO:0000166	F:GO:0004830	C:GO:0005759 P:sprouting angiogenesis	P:mitochondrial tryptophanyl-tRNA aminoacylation	F:nucleotide binding	F:tryptophan-tRNA ligase activity	C:mitochondrial matrix EC:6.1.1.2 Tryptophan--tRNA ligase
240569	18.0703	3.45278	0.710223	4.86154	1.16e-06	3.29e-05	fgenesh1_kg.1_#_87_#_Locus228v1rpkm1651.58	Plectin/S10 domain-containing protein	810	5	5.72e-47	88.87	2	F:GO:0046872								C:GO:0005840 F:metal ion binding	C:ribosome
32347	457.473	3.45213	0.285057	12.1103	9.31e-34	1.31e-30	gm1.15811_g	transcription factor	516	5	9.19e-58	61.14	8	P:GO:0031047								P:GO:0090305	F:GO:0004518	F:GO:0004519	C:GO:0005737	C:GO:0005739	C:GO:0016020	C:GO:0016442 P:RNA-mediated gene silencing	P:nucleic acid phosphodiester bond hydrolysis	F:nuclease activity	F:endonuclease activity	C:cytoplasm	C:mitochondrion	C:membrane	C:RISC complex
149991	7.1886	3.4497	0.986695	3.49622	0.000471905	0.00556591	CE62655_30766	---NA---	350
23540	9.11005	3.43305	0.961656	3.56994	0.000357065	0.00448904	gm1.7004_g	---NA---	1080									mobidb-lite (MOBIDB_LITE)				mobidb-lite (MOBIDB_LITE)	mobidb-lite (MOBIDB_LITE)	mobidb-lite (MOBIDB_LITE) no GO terms no GO terms
26830	303.091	3.42729	0.479465	7.14815	8.8e-13	8.84e-11	gm1.10294_g	---NA---	345									mobidb-lite (MOBIDB_LITE)				mobidb-lite (MOBIDB_LITE) no GO terms no GO terms
22497	87.1931	3.42618	0.457736	7.48507	7.15e-14	1.01e-11	gm1.5961_g	---NA---	1986									mobidb-lite (MOBIDB_LITE)				mobidb-lite (MOBIDB_LITE)	mobidb-lite (MOBIDB_LITE)	mobidb-lite (MOBIDB_LITE)	mobidb-lite (MOBIDB_LITE)	mobidb-lite (MOBIDB_LITE)	mobidb-lite (MOBIDB_LITE)	mobidb-lite (MOBIDB_LITE)	mobidb-lite (MOBIDB_LITE)	mobidb-lite (MOBIDB_LITE)	mobidb-lite (MOBIDB_LITE)	mobidb-lite (MOBIDB_LITE) no GO terms no GO terms
34678	41.7899	3.42489	0.823046	4.16124	3.17e-05	0.000559107	gm1.18142_g	kinase-like domain-containing protein	1587	2	5.52e-24	47.09
218394	10.3374	3.42277	0.84609	4.04539	5.22e-05	0.000860559	MIX8709_10123_100	phosphoribosylamine-glycine ligase	2519	5	0	75.35	7	P:GO:0006164								P:GO:0046084	F:GO:0000166	F:GO:0004637	F:GO:0004641	F:GO:0043167	C:GO:0005829 P:purine nucleotide biosynthetic process	P:adenine biosynthetic process	F:nucleotide binding	F:phosphoribosylamine-glycine ligase activity	F:phosphoribosylformylglycinamidine cyclo-ligase activity	F:ion binding	C:cytosol EC:6.3.4.13	EC:6.3.3.1 Phosphoribosylamine--glycine ligase	Phosphoribosylformylglycinamidine cyclo-ligase
242623	65.0544	3.41796	0.685382	4.98694	6.13e-07	1.82e-05	fgenesh1_kg.39_#_19_#_Locus8425v1rpkm7.29	---NA---	563
224522	56.9856	3.41785	0.494432	6.91268	4.76e-12	4.18e-10	MIX14837_223_79	---NA---	1207
20174	77.4079	3.41154	0.615709	5.54084	3.01e-08	1.21e-06	gm1.3638_g	Nuclear GTP-binding protein	1195	5	9.97e-38	50.3	1	F:GO:0005525	F:GTP binding			IPR014813 (PFAM)				IPR027417 (G3DSA:3.40.50.GENE3D)	IPR006073 (PFAM)	mobidb-lite (MOBIDB_LITE)	mobidb-lite (MOBIDB_LITE)	PTHR11089 (PANTHER)	IPR027417 (SUPERFAMILY) F:GO:0005525	C:GO:0005622	C:GO:0005634	C:GO:0005730	C:GO:0016020	C:GO:0031974	C:GO:0031981	C:GO:0043226	C:GO:0043227	C:GO:0043228	C:GO:0043229	C:GO:0043231	C:GO:0043232	C:GO:0043233	C:GO:0070013	C:GO:0110165 F:GTP binding	C:intracellular anatomical structure	C:nucleus	C:nucleolus	C:membrane	C:membrane-enclosed lumen	C:nuclear lumen	C:organelle
218506	276.142	3.4062	0.405262	8.40493	4.28e-17	1.05e-14	MIX8821_1563_61	sterol-binding-like protein	384	5	2.68e-17	63.78	3	P:GO:0008150								F:GO:0016491	C:GO:0005575 P:biological_process	F:oxidoreductase activity	C:cellular_component
32320	79.241	3.40337	0.701822	4.84934	1.24e-06	3.48e-05	gm1.15784_g	DUF4246 domain-containing protein	1587	5	3.6e-116	56
149095	139.431	3.39808	0.455822	7.45483	9e-14	1.21e-11	CE61759_146393	40S ribosomal protein S15a-1	557	5	2.01e-31	86.76	4	P:GO:0006412								F:GO:0003735	C:GO:0005840	C:GO:1990904 P:translation	F:structural constituent of ribosome	C:ribosome	C:ribonucleoprotein complex
19386	11.2294	3.39561	0.789352	4.30177	1.69e-05	0.000328713	gm1.2850_g	---NA---	1002									mobidb-lite (MOBIDB_LITE)				mobidb-lite (MOBIDB_LITE) no GO terms no GO terms
18947	436.027	3.38397	0.458546	7.37979	1.59e-13	2.07e-11	gm1.2411_g	transcription factor	1545	5	2.28e-166	62.05						IPR016071 (SMART)				IPR035437 (G3DSA:2.40.50.GENE3D)	IPR016071 (PFAM)	IPR035437 (G3DSA:2.40.50.GENE3D)	mobidb-lite (MOBIDB_LITE)	mobidb-lite (MOBIDB_LITE)	PTHR12302 (PANTHER)	IPR016071 (PROSITE_PROFILES)	IPR016071 (PROSITE_PROFILES)	IPR035437 (SUPERFAMILY)	IPR035437 (SUPERFAMILY)	IPR035437 (SUPERFAMILY) P:GO:0006139	P:GO:0006401	P:GO:0006402	P:GO:0006725	P:GO:0006807	P:GO:0008152	P:GO:0009056	P:GO:0009057	P:GO:0009892	P:GO:0009987	P:GO:0010467	P:GO:0010468	P:GO:0010605	P:GO:0010629	P:GO:0016070	P:GO:0016071	P:GO:0019222	P:GO:0019439
242349	104.889	3.38046	0.76832	4.39981	1.08e-05	0.000224104	fgenesh1_kg.33_#_6_#_Locus913v1rpkm358.50	---NA---	1134
121193	306.698	3.37912	0.49857	6.77762	1.22e-11	9.89e-10	CE33857_2785	Protein-lysine N-methyltransferase EFM2	1512	5	1.06e-43	47.79	1	P:GO:0006479	P:protein methylation
186660	68.9082	3.37291	0.603457	5.58931	2.28e-08	9.4e-07	CE99324_23425	GNS1/SUR4 membrane protein	1720	5	2.42e-95	71.98	5	P:GO:0006631								P:GO:0008610	P:GO:0044249	F:GO:0016747	C:GO:0016020 P:fatty acid metabolic process	P:lipid biosynthetic process	P:cellular biosynthetic process	F:acyltransferase activity, transferring groups other than amino-acyl groups	C:membrane EC:2.3.1 Acyltransferases
25104	14.0312	3.37035	0.847595	3.97637	7e-05	0.00111311	gm1.8568_g	---NA---	216									no IPS match	no IPS match	no IPS match
246769	60.3645	3.36744	0.60536	5.5627	2.66e-08	1.08e-06	fgenesh1_kg.413_#_3_#_Locus3791v1rpkm48.93	---NA---	791
190889	8.91178	3.36229	1.06272	3.16384	0.00155701	0.0150307	CE103553_10637	splicing factor 3A subunit 1	2490	5	6.43e-76	59.19	1	P:GO:0006396	P:RNA processing
29804	228.557	3.36189	0.556724	6.0387	1.55e-09	8.28e-08	gm1.13268_g	NADH-dependent glutamate dehydrogenase	468	3	1.62e-21	59.21	5	P:GO:0006520								P:GO:0019551	F:GO:0004352	F:GO:0004353	F:GO:0016491 P:amino acid metabolic process	P:glutamate catabolic process to 2-oxoglutarate	F:glutamate dehydrogenase (NAD+) activity	F:glutamate dehydrogenase [NAD(P)+] activity	F:oxidoreductase activity no IPS match no IPS match no IPS match
17189	571.013	3.35981	0.374635	8.96823	3.01e-19	9.69e-17	gm1.653_g	---NA---	282									no IPS match	no IPS match	no IPS match
11461	40.4386	3.34841	0.466989	7.1702	7.49e-13	7.59e-11	fgenesh1_pg.278_#_2	---NA---	426									no IPS match	no IPS match	no IPS match
9953	28.2717	3.33577	0.589421	5.6594	1.52e-08	6.6e-07	fgenesh1_pg.165_#_8	---NA---	576									no IPS match	no IPS match	no IPS match
33016	78.5454	3.32244	0.723691	4.59096	4.41e-06	0.000104296	gm1.16480_g	Pescadillo N-terminus-domain-containing protein	588	5	1.08994e-07	61.12	1	P:GO:0042254	P:ribosome biogenesis
5213	54.916	3.30695	0.661675	4.99785	5.8e-07	1.74e-05	fgenesh1_pg.23_#_29	RNA-binding protein 28 isoform X3	615	5	7.48e-12	55.79	2	F:GO:0003676								F:GO:0003723 F:nucleic acid binding	F:RNA binding IPR000504 (SMART)	IPR012677 (G3DSA:3.30.70.GENE3D)	IPR000504 (PFAM)	mobidb-lite (MOBIDB_LITE)	mobidb-lite (MOBIDB_LITE)	mobidb-lite (MOBIDB_LITE)	mobidb-lite (MOBIDB_LITE)	PTHR48039 (PANTHER)	IPR000504 (PROSITE_PROFILES)	IPR035979 (SUPERFAMILY) F:GO:0003676	F:GO:0003723 F:nucleic acid binding	F:RNA binding
32794	11.3307	3.30558	0.878637	3.76217	0.000168447	0.00234574	gm1.16258_g	DDE-type integrase/transposase/recombinase	417	5	3.15e-21	55.07
170542	9.92611	3.30548	1.1652	2.83683	0.00455642	0.0349005	CE83206_9302	integral membrane DUF1751 family protein	1360	5	8.59e-68	53.76	3	P:GO:0006890								C:GO:0016020	C:GO:0016020 P:retrograde vesicle-mediated transport, Golgi to endoplasmic reticulum	C:membrane	C:membrane
88339	824.336	3.30118	0.463816	7.11743	1.1e-12	1.07e-10	CE1003_2333	uncharacterized protein DICSQDRAFT_49374	1136	1	1.59545e-06	57.76
187419	263.299	3.30048	0.562359	5.869	4.38e-09	2.15e-07	CE100083_4935	uncharacterized protein LOC114413078 isoform X2	1291	5	8e-59	54.48
16799	659.605	3.30045	0.456795	7.22523	5e-13	5.26e-11	gm1.263_g	---NA---	633									mobidb-lite (MOBIDB_LITE)				mobidb-lite (MOBIDB_LITE)	mobidb-lite (MOBIDB_LITE)	mobidb-lite (MOBIDB_LITE)	mobidb-lite (MOBIDB_LITE) no GO terms no GO terms
166653	110.667	3.2896	0.580017	5.67157	1.41e-08	6.19e-07	CE79317_13207	Protoglobin-domain-containing protein	1689	5	1.98e-38	54.52	2	F:GO:0019825								F:GO:0020037 F:oxygen binding	F:heme binding
143503	19.9919	3.2867	0.722489	4.54914	5.39e-06	0.00012294	CE56167_179	tetratricopeptide repeat protein	667	5	1.74e-20	53.65
17853	21.1458	3.27757	0.744624	4.40165	1.07e-05	0.000223029	gm1.1317_g	non-reducing end alpha-L-arabinofuranosidase family hydrolase	948	4	2.75948e-07	43.92	1	F:GO:0030246	F:carbohydrate binding			IPR000772 (PFAM)				G3DSA:3.30.460.70 (GENE3D)	G3DSA:2.80.10.50 (GENE3D)	IPR040600 (PFAM)	PS50231 (PROSITE_PROFILES)	IPR038765 (SUPERFAMILY)	IPR035992 (SUPERFAMILY) no GO terms no GO terms
28500	316.608	3.27037	0.451063	7.25036	4.16e-13	4.59e-11	gm1.11964_g	glycoside hydrolase family 2 protein	1758	5	0	74.28	2	P:GO:0005975								F:GO:0004553 P:carbohydrate metabolic process	F:hydrolase activity, hydrolyzing O-glycosyl compounds EC:3.2.1 Glycosylases G3DSA:3.20.20.80 (GENE3D)	IPR006102 (PFAM)	G3DSA:2.60.120.260 (GENE3D)	IPR013783 (G3DSA:2.60.40.GENE3D)	PTHR43730 (PANTHER)	IPR036156 (SUPERFAMILY)	IPR017853 (SUPERFAMILY)	IPR008979 (SUPERFAMILY) P:GO:0005975	P:GO:0006807	P:GO:0008152	P:GO:0009056	P:GO:0009057	P:GO:0009100	P:GO:0009987	P:GO:0019538	P:GO:0030163	P:GO:0043170	P:GO:0044237	P:GO:0044238	P:GO:0044248	P:GO:0044260	P:GO:0044265	P:GO:0071704	P:GO:1901135	P:GO:1901136	P:GO:1901564	P:GO:1901565
105523	242.735	3.2593	0.333513	9.77265	1.48e-22	6.6e-20	CE18187_659	---NA---	579
24373	85.8661	3.25186	0.45205	7.1936	6.31e-13	6.51e-11	gm1.7837_g	NAD-binding protein	3102	5	9.09e-40	48.19						IPR008030 (PFAM)				G3DSA:3.90.25.10 (GENE3D)	G3DSA:3.40.50.720 (GENE3D)	mobidb-lite (MOBIDB_LITE)	mobidb-lite (MOBIDB_LITE)	PTHR47706 (PANTHER)	IPR036291 (SUPERFAMILY) no GO terms no GO terms
219320	27.7964	3.25097	0.588786	5.52148	3.36e-08	1.33e-06	MIX9635_6_12	xaa-Pro dipeptidase	1560	5	4.68e-155	53.72	1	F:GO:0008233	F:peptidase activity	EC:3.4	Acting on peptide bonds (peptidases)
227460	384.955	3.24884	0.504222	6.44326	1.17e-10	7.56e-09	MIX17775_15_11	PhzF family phenazine biosynthesis protein	832	5	4.74e-32	47.61	2	P:GO:0009058								F:GO:0003824 P:biosynthetic process	F:catalytic activity
20150	177.608	3.24579	0.468755	6.92429	4.38e-12	3.91e-10	gm1.3614_g	---NA---	195									no IPS match	no IPS match	no IPS match
136923	247.612	3.24383	0.604615	5.36512	8.09e-08	2.93e-06	CE49587_5894	transporter, putative	2928	5	1.07e-85	56.29	2	C:GO:0016020								C:GO:0016020 C:membrane	C:membrane
30848	26.0485	3.24064	0.623603	5.19665	2.03e-07	6.62e-06	gm1.14312_g	P-loop containing nucleoside triphosphate hydrolase protein	1704	3	2.93e-15	48.92						IPR027417 (G3DSA:3.40.50.GENE3D)				IPR013632 (PFAM)	mobidb-lite (MOBIDB_LITE)	mobidb-lite (MOBIDB_LITE)	PTHR46239 (PANTHER)	IPR020588 (PROSITE_PROFILES)	IPR027417 (SUPERFAMILY) P:GO:0000003	P:GO:0000279	P:GO:0000280	P:GO:0000724	P:GO:0000725	P:GO:0006139	P:GO:0006259	P:GO:0006281	P:GO:0006302	P:GO:0006310	P:GO:0006725	P:GO:0006807	P:GO:0006950	P:GO:0006974	P:GO:0006996	P:GO:0007049	P:GO:0007127	P:GO:0007131	P:GO:0007134	P:GO:0008152	P:GO:0009987	P:GO:0016043	P:GO:0022402
33959	34.8549	3.23713	0.842885	3.84054	0.000122764	0.00179863	gm1.17423_g	hypothetical protein LACBIDRAFT_325398	687	1	1.59297e-08	46.96
245044	233.368	3.22514	0.382667	8.42806	3.51e-17	8.79e-15	fgenesh1_kg.154_#_3_#_Locus8668v1rpkm6.66	major facilitator superfamily transporter	808	5	3.93e-19	53.99	4	P:GO:0055085								F:GO:0022857	C:GO:0016020	C:GO:0016020 P:transmembrane transport	F:transmembrane transporter activity	C:membrane	C:membrane
158921	10.7414	3.22421	0.815854	3.95195	7.75e-05	0.00119813	CE71585_1487	DNA polymerase phi-domain-containing protein	1143	2	3.9e-29	49.1	4	P:GO:0006355								F:GO:0003677	C:GO:0005634	C:GO:0005730 P:regulation of DNA-templated transcription	F:DNA binding	C:nucleus	C:nucleolus
21097	17.152	3.22369	0.782498	4.11975	3.79e-05	0.000650578	gm1.4561_g	Aldo/keto reductase	660	5	5.09e-96	75.16						IPR023210 (PFAM)				IPR036812 (G3DSA:3.20.20.GENE3D)	PTHR43364 (PANTHER)	IPR036812 (SUPERFAMILY) no GO terms no GO terms
157110	134.346	3.22212	0.735222	4.38251	1.17e-05	0.000239922	CE69774_4506	Bystin-domain-containing protein	1699	5	4.47e-136	66.82	1	C:GO:0043229	C:intracellular organelle
242643	201.81	3.21623	0.469082	6.85644	7.06e-12	5.93e-10	fgenesh1_kg.40_#_6_#_Locus7354v1rpkm11.13	uncharacterized protein HD553DRAFT_297637	680	5	4.41e-29	75.98	1	F:GO:0016740	F:transferase activity	EC:2	Transferases
220985	18.6525	3.21121	0.727298	4.41526	1.01e-05	0.000211787	MIX11300_5498_96	---NA---	981
26862	3293.19	3.2099	0.317405	10.1129	4.84e-24	2.72e-21	gm1.10326_g	tetratricopeptide repeat protein	3903	5	2.79e-63	46.28						IPR000719 (SMART)				IPR019734 (SMART)	IPR011990 (G3DSA:1.25.40.GENE3D)	IPR011990 (G3DSA:1.25.40.GENE3D)	G3DSA:1.10.510.10 (GENE3D)	IPR000719 (PFAM)	PF13424 (PFAM)	IPR011990 (G3DSA:1.25.40.GENE3D)	mobidb-lite (MOBIDB_LITE)	mobidb-lite (MOBIDB_LITE)	PTHR45641 (PANTHER)	IPR019734 (PROSITE_PROFILES)	IPR019734 (PROSITE_PROFILES)	IPR000719 (PROSITE_PROFILES)	IPR019734 (PROSITE_PROFILES)	IPR019734 (PROSITE_PROFILES)	IPR019734 (PROSITE_PROFILES)	IPR011990 (SUPERFAMILY)	IPR011990 (SUPERFAMILY)	IPR011990 (SUPERFAMILY)	IPR011990 (SUPERFAMILY)	IPR011009 (SUPERFAMILY)	IPR011990 (SUPERFAMILY) P:GO:0006468	F:GO:0004672	F:GO:0005515	F:GO:0005524 P:protein phosphorylation	F:protein kinase activity	F:protein binding	F:ATP binding
227650	12.5686	3.20482	0.772769	4.14719	3.37e-05	0.000589902	MIX17965_1581_44	uncharacterized protein EDB93DRAFT_1202413	6938	5	6.45e-72	53.12	2	F:GO:0046982								C:GO:0005854 F:protein heterodimerization activity	C:nascent polypeptide-associated complex
241049	11.6464	3.20397	0.909557	3.52257	0.000427392	0.00514333	fgenesh1_kg.5_#_65_#_Locus13866v1rpkm2.12	---NA---	257
216549	6.99056	3.20333	1.16201	2.7567	0.00583871	0.0420327	MIX6864_10358_100	acid protease	1255	5	3.98e-47	53.4	4	P:GO:0006508								F:GO:0004190	F:GO:0008233	F:GO:0016787 P:proteolysis	F:aspartic-type endopeptidase activity	F:peptidase activity	F:hydrolase activity
109796	37.4139	3.19769	0.495478	6.45375	1.09e-10	7.1e-09	CE22460_10653	Saccharopine dehydrogenase	353	5	6.02e-10	63.34	1	F:GO:0016491	F:oxidoreductase activity
34759	23.759	3.19184	0.611424	5.22034	1.79e-07	5.89e-06	gm1.18223_g	---NA---	1882
177016	15.744	3.17852	0.905296	3.51102	0.000446387	0.00531834	CE89680_2954	---NA---	733
34513	5.07909	3.17564	1.1364	2.79448	0.00519825	0.0385823	gm1.17977_g	u3 small nucleolar rna-associated protein 10	768	5	2.27e-31	52.46	5	P:GO:0006364								P:GO:0042254	C:GO:0005634	C:GO:0005730	C:GO:1990904 P:rRNA processing	P:ribosome biogenesis	C:nucleus	C:nucleolus	C:ribonucleoprotein complex
182544	28.6805	3.17156	0.593563	5.34327	9.13e-08	3.23e-06	CE95208_3941	predicted protein	943	5	2.57e-114	66.04
85691	6.74257	3.17107	1.10508	2.86954	0.00411074	0.0322104	e_gw1.544.3.1	---NA---	399
228403	17.0991	3.16181	0.72162	4.38155	1.18e-05	0.000240203	MIX18718_460_62	ornithine carbamoyltransferase, mitochondrial	1009	5	4.38e-77	63.18	6	P:GO:0006520								P:GO:0006591	F:GO:0004585	F:GO:0016597	F:GO:0016740	F:GO:0016743 P:amino acid metabolic process	P:ornithine metabolic process	F:ornithine carbamoyltransferase activity	F:amino acid binding	F:transferase activity	F:carboxyl- or carbamoyltransferase activity
9572	11.869	3.16092	0.787747	4.01261	6.01e-05	0.000973624	fgenesh1_pg.147_#_6	prenylcysteine oxidase 1	2283	5	1.07e-52	46.22						PF13450 (PFAM)				IPR010795 (PFAM)	IPR036188 (G3DSA:3.50.50.GENE3D)	IPR017046 (PANTHER)	IPR036188 (SUPERFAMILY)	IPR036188 (SUPERFAMILY) P:GO:0006508	P:GO:0006807	P:GO:0008152	P:GO:0009056	P:GO:0009057	P:GO:0009987	P:GO:0019538	P:GO:0019538	P:GO:0019941	P:GO:0030163	P:GO:0030163	P:GO:0030328	P:GO:0043170	P:GO:0043632	P:GO:0044237	P:GO:0044238	P:GO:0044248	P:GO:0044260	P:GO:0044265	P:GO:0051603	P:GO:0071704	P:GO:1901564	P:GO:1901565	P:GO:1901575
9422	82.9501	3.16091	0.413318	7.64765	2.05e-14	3.2e-12	fgenesh1_pg.138_#_29	ubiquitin-conjugating enzyme E2-16 kDa	1473	5	5.25e-74	86.67	3	P:GO:0070647								F:GO:0005524	F:GO:0016740 P:protein modification by small protein conjugation or removal	F:ATP binding	F:transferase activity EC:2 Transferases SM00212 (SMART)	IPR016135 (G3DSA:3.10.110.GENE3D)	IPR000608 (PFAM)	IPR016135 (G3DSA:3.10.110.GENE3D)	mobidb-lite (MOBIDB_LITE)	PTHR24067 (PANTHER)	IPR000608 (PROSITE_PROFILES)	IPR000608 (PROSITE_PROFILES)	IPR000608 (CDD)	IPR000608 (CDD)	IPR016135 (SUPERFAMILY)	IPR016135 (SUPERFAMILY) no GO terms no GO terms
21947	307.587	3.15919	0.525328	6.01375	1.81e-09	9.44e-08	gm1.5411_g	ARM repeat-containing protein	573	5	7.12e-17	72.23	2	F:GO:0003723								C:GO:0005730 F:RNA binding	C:nucleolus mobidb-lite (MOBIDB_LITE)	mobidb-lite (MOBIDB_LITE)	mobidb-lite (MOBIDB_LITE)	mobidb-lite (MOBIDB_LITE)	mobidb-lite (MOBIDB_LITE)	IPR040059 (PANTHER) P:GO:0006412	P:GO:0006414	P:GO:0006417	P:GO:0006518	P:GO:0006807	P:GO:0008152	P:GO:0009058	P:GO:0009059	P:GO:0009889	P:GO:0009987	P:GO:0010467	P:GO:0010468	P:GO:0010556	P:GO:0010608	P:GO:0019222	P:GO:0019538	P:GO:0019538	P:GO:0031323	P:GO:0031326	P:GO:0034248	P:GO:0034641	P:GO:0034645
247129	39.4731	3.15676	0.57887	5.45331	4.94e-08	1.89e-06	fgenesh1_kg.694_#_1_#_Locus2153v1rpkm117.99	uncharacterized protein ASPVEDRAFT_89321	454	2	0.000133071	62.67
192125	10.6529	3.15518	0.793887	3.97435	7.06e-05	0.00111842	CE104789_29	---NA---	305
246029	106.773	3.15431	0.458402	6.8811	5.94e-12	5.14e-10	fgenesh1_kg.245_#_7_#_Locus2731v3rpkm5.38_PRE	---NA---	313
245402	47.8285	3.15396	0.567595	5.55671	2.75e-08	1.12e-06	fgenesh1_kg.180_#_6_#_Locus2382v1rpkm103.95	---NA---	567
247251	112.449	3.14822	0.401833	7.83465	4.7e-15	8.14e-13	fgenesh1_kg.894_#_1_#_Locus1693v1rpkm164.56	---NA---	1109
24212	32.7859	3.13791	0.663188	4.73156	2.23e-06	5.78e-05	gm1.7676_g	acid protease	1323	5	6.14e-48	52.72	4	P:GO:0006508								F:GO:0004190	F:GO:0008233	F:GO:0016787 P:proteolysis	F:aspartic-type endopeptidase activity	F:peptidase activity	F:hydrolase activity IPR001461 (PRINTS)	IPR021109 (G3DSA:2.40.70.GENE3D)	IPR021109 (G3DSA:2.40.70.GENE3D)	IPR033121 (PFAM)	IPR001461 (PANTHER)	IPR033121 (PROSITE_PROFILES)	IPR034164 (CDD)	IPR021109 (SUPERFAMILY) P:GO:0006508	F:GO:0004190 P:proteolysis	F:aspartic-type endopeptidase activity
148193	773.924	3.13073	0.427561	7.3223	2.44e-13	2.95e-11	CE60857_25207	---NA---	505
112911	19.0961	3.12915	0.638202	4.90307	9.44e-07	2.72e-05	CE25575_7455	putative NIP7-required for efficient 60S ribosome subunit biogenesis	917	5	3.84e-106	89.78	3	P:GO:0042255								F:GO:0003723	C:GO:0005730 P:ribosome assembly	F:RNA binding	C:nucleolus
33010	125.922	3.12836	0.574687	5.44359	5.22e-08	1.97e-06	gm1.16474_g	---NA---	213
222722	28.7607	3.12731	0.598517	5.22509	1.74e-07	5.76e-06	MIX13037_1309_81	kinase-like domain-containing protein	2961	5	5.86e-163	71.72	3	P:GO:0016310								F:GO:0000166	F:GO:0004672 P:phosphorylation	F:nucleotide binding	F:protein kinase activity EC:2.7.1 Transferring phosphorus-containing groups
68751	9.71012	3.12528	0.986383	3.16843	0.00153265	0.0148306	e_gw1.26.117.1	ribonucleotide reductase	327	5	1.9e-62	93.33	9	P:GO:0006240								P:GO:0046704	F:GO:0008198	F:GO:0008270	F:GO:0046982	F:GO:0051063	C:GO:0005634	C:GO:0005971	C:GO:0016020 P:dCDP biosynthetic process	P:CDP metabolic process	F:ferrous iron binding	F:zinc ion binding	F:protein heterodimerization activity	F:CDP reductase activity	C:nucleus	C:ribonucleoside-diphosphate reductase complex	C:membrane EC:1.17.4.1 Ribonucleoside-diphosphate reductase
33317	38.021	3.12326	0.634592	4.92168	8.58e-07	2.49e-05	gm1.16781_g	---NA---	87
25444	21.9614	3.11527	0.886187	3.51536	0.000439159	0.00525006	gm1.8908_g	---NA---	1281									mobidb-lite (MOBIDB_LITE)				mobidb-lite (MOBIDB_LITE)	mobidb-lite (MOBIDB_LITE)	mobidb-lite (MOBIDB_LITE)	mobidb-lite (MOBIDB_LITE)	mobidb-lite (MOBIDB_LITE)	mobidb-lite (MOBIDB_LITE)	mobidb-lite (MOBIDB_LITE)	mobidb-lite (MOBIDB_LITE)	mobidb-lite (MOBIDB_LITE) no GO terms no GO terms
105936	22.3	3.11506	0.65897	4.72716	2.28e-06	5.86e-05	CE18600_95237	cipB protein	721	5	1.3e-16	68.15	2	P:GO:0015986								C:GO:0000276 P:proton motive force-driven ATP synthesis	C:mitochondrial proton-transporting ATP synthase complex, coupling factor F(o)
33607	1120.62	3.10961	0.4726	6.57981	4.71e-11	3.31e-09	gm1.17071_g	---NA---	492
125655	9.59983	3.10492	0.997433	3.11291	0.00185253	0.0172164	CE38319_4433	translation factor GUF1, mitochondrial	2022	5	0	76.11	2	F:GO:0005488								C:GO:0005739 F:binding	C:mitochondrion
22261	78.3024	3.10125	0.541388	5.72833	1.01e-08	4.6e-07	gm1.5725_g	---NA---	737									mobidb-lite (MOBIDB_LITE)				mobidb-lite (MOBIDB_LITE)	mobidb-lite (MOBIDB_LITE)	mobidb-lite (MOBIDB_LITE)	mobidb-lite (MOBIDB_LITE) no GO terms no GO terms
223709	6.4012	3.09448	1.00032	3.09348	0.00197822	0.0182301	MIX14024_48_66	---NA---	756
241853	197.175	3.09269	0.478253	6.46664	1e-10	6.63e-09	fgenesh1_kg.21_#_6_#_Locus425v1rpkm892.03	hypothetical protein AGABI2DRAFT_200902	1163	4	1.16e-50	54.86
19375	13.6978	3.09165	0.799144	3.8687	0.000109417	0.00162272	gm1.2839_g	gag protein	717	5	1.22e-15	48.49	5	P:GO:0015074								F:GO:0003676	F:GO:0003723	F:GO:0008270	C:GO:0005634 P:DNA integration	F:nucleic acid binding	F:RNA binding	F:zinc ion binding	C:nucleus IPR005162 (PFAM)	mobidb-lite (MOBIDB_LITE)	mobidb-lite (MOBIDB_LITE)	mobidb-lite (MOBIDB_LITE)	IPR032567 (PANTHER) no GO terms no GO terms
247082	131.289	3.08774	0.449379	6.87111	6.37e-12	5.39e-10	fgenesh1_kg.638_#_1_#_Locus17230v1rpkm1.54	---NA---	477
21387	16.9561	3.08546	0.813035	3.79499	0.000147647	0.00211096	gm1.4851_g	---NA---	348									no IPS match	no IPS match	no IPS match
241851	26.0037	3.07905	0.671428	4.58582	4.52e-06	0.000106673	fgenesh1_kg.21_#_4_#_Locus1374v1rpkm213.69	hypothetical protein AGABI2DRAFT_200902	849	4	4.99e-44	57.25
28549	146.78	3.07027	0.435422	7.05125	1.77e-12	1.65e-10	gm1.12013_g	Aldo/keto reductase	486	5	9.77e-72	80.16						IPR036812 (G3DSA:3.20.20.GENE3D)				IPR023210 (PFAM)	PTHR43364 (PANTHER)	IPR036812 (SUPERFAMILY) no GO terms no GO terms
110436	72.8379	3.06178	0.587639	5.2103	1.89e-07	6.2e-06	CE23100_6983	alpha-1,3-glucan synthase	7485	5	0	68.16
14589	123.922	3.06063	0.690192	4.43446	9.23e-06	0.000196329	fgenesh1_pm.40_#_14	ribonucleoside-diphosphate reductase large chain	2676	5	0	87.71	3	P:GO:0006260								F:GO:0004748	F:GO:0005524 P:DNA replication	F:ribonucleoside-diphosphate reductase activity, thioredoxin disulfide as acceptor	F:ATP binding EC:1.17.4.1 Ribonucleoside-diphosphate reductase IPR000788 (PRINTS)	IPR005144 (PFAM)	G3DSA:3.20.70.20 (GENE3D)	IPR013509 (PFAM)	IPR000788 (PFAM)	IPR013346 (TIGRFAM)	mobidb-lite (MOBIDB_LITE)	mobidb-lite (MOBIDB_LITE)	mobidb-lite (MOBIDB_LITE)	IPR039718 (PANTHER)	IPR005144 (PROSITE_PROFILES)	cd01679 (CDD)	IPR008926 (SUPERFAMILY)	SSF51998 (SUPERFAMILY) P:GO:0006139	P:GO:0006260	P:GO:0006725	P:GO:0006753	P:GO:0006793	P:GO:0006796	P:GO:0006807	P:GO:0008152	P:GO:0009058	P:GO:0009117	P:GO:0009165	P:GO:0009987
31397	404.359	3.04593	0.491805	6.19337	5.89e-10	3.43e-08	gm1.14861_g	---NA---	240
19529	36.437	3.03895	0.768424	3.95478	7.66e-05	0.00119219	gm1.2993_g	---NA---	486									mobidb-lite (MOBIDB_LITE)				mobidb-lite (MOBIDB_LITE)	mobidb-lite (MOBIDB_LITE)	mobidb-lite (MOBIDB_LITE)	mobidb-lite (MOBIDB_LITE) no GO terms no GO terms
10227	57.4667	3.03642	0.405703	7.48433	7.19e-14	1.01e-11	fgenesh1_pg.180_#_12	---NA---	396									no IPS match	no IPS match	no IPS match
15474	15.5456	3.03555	1.0308	2.94485	0.00323113	0.0268315	fgenesh1_pm.115_#_7	ribosomal protein L21-like protein	426	5	1.32e-46	78.46	2	C:GO:0005737								C:GO:0005840 C:cytoplasm	C:ribosome IPR028909 (PFAM)	PTHR21349 (PANTHER)	IPR001787 (HAMAP)	IPR036164 (SUPERFAMILY) P:GO:0006412	F:GO:0003723	F:GO:0003735	F:GO:0005198	C:GO:0000313	C:GO:0005622	C:GO:0005737	C:GO:0005739	C:GO:0005759	C:GO:0005761	C:GO:0005762	C:GO:0005840	C:GO:0015934	C:GO:0016020	C:GO:0031974	C:GO:0032991	C:GO:0043226	C:GO:0043227	C:GO:0043228	C:GO:0043229	C:GO:0043231	C:GO:0043232	C:GO:0043233	C:GO:0044391
31104	13.7508	3.03524	0.743061	4.08478	4.41e-05	0.000743162	gm1.14568_g	uncharacterized protein DFJ58DRAFT_750571	1803	1	4.72514e-06	39.06						IPR001810 (PFAM)				IPR032675 (G3DSA:3.80.10.GENE3D)	mobidb-lite (MOBIDB_LITE)	mobidb-lite (MOBIDB_LITE)	SSF52047 (SUPERFAMILY) F:GO:0005515 F:protein binding
29507	261.904	3.02473	0.300693	10.0592	8.37e-24	4.09e-21	gm1.12971_g	U3 small nucleolar RNA-associated protein 6	1830	5	1.48e-81	56.2	5	P:GO:0000462								P:GO:0006396	F:GO:0030515	C:GO:0005634	C:GO:0032991 P:maturation of SSU-rRNA from tricistronic rRNA transcript (SSU-rRNA, 5.8S rRNA, LSU-rRNA)	P:RNA processing	F:snoRNA binding	C:nucleus	C:protein-containing complex IPR003107 (SMART)	IPR011990 (G3DSA:1.25.40.GENE3D)	mobidb-lite (MOBIDB_LITE)	mobidb-lite (MOBIDB_LITE)	IPR013949 (PANTHER)	IPR011990 (SUPERFAMILY) P:GO:0000462	P:GO:0006139	P:GO:0006364	P:GO:0006396	P:GO:0006725	P:GO:0006807	P:GO:0008152	P:GO:0009987	P:GO:0010467	P:GO:0016070	P:GO:0016072	P:GO:0022613	P:GO:0030490	P:GO:0034470	P:GO:0034641	P:GO:0034660
233168	56.3044	3.02381	0.555365	5.44473	5.19e-08	1.97e-06	MIX23483_1334_65	---NA---	1508
23980	37.0421	3.01913	0.580943	5.19694	2.03e-07	6.62e-06	gm1.7444_g	UPF0187-domain-containing protein	3357	5	6.85e-44	53.67	4	P:GO:1902476								F:GO:0005254	C:GO:0016020	C:GO:0016020 P:chloride transmembrane transport	F:chloride channel activity	C:membrane	C:membrane IPR021134 (PFAM)	mobidb-lite (MOBIDB_LITE)	mobidb-lite (MOBIDB_LITE)	mobidb-lite (MOBIDB_LITE)	IPR044669 (PANTHER) F:GO:0005254 F:chloride channel activity
212732	7.55305	3.01911	0.922513	3.2727	0.00106524	0.0110471	MIX3047_18150_53	---NA---	815
115826	278.232	3.0172	0.44851	6.72715	1.73e-11	1.37e-09	CE28490_75444	MFS general substrate transporter	1250	5	1.36e-101	76.1	1	C:GO:0016020	C:membrane
27961	832.902	3.00776	0.37742	7.96926	1.6e-15	2.9e-13	gm1.11425_g	uncharacterized protein BXZ73DRAFT_95981	882	1	0.000795474	69.23						no IPS match	no IPS match	no IPS match
10587	65.8984	3.00604	0.589739	5.09723	3.45e-07	1.07e-05	fgenesh1_pg.203_#_16	histone-fold-containing protein	681	5	3.44e-59	100	5	F:GO:0003677								F:GO:0030527	F:GO:0046982	C:GO:0000786	C:GO:0005634 F:DNA binding	F:structural constituent of chromatin	F:protein heterodimerization activity	C:nucleosome	C:nucleus no IPS match no IPS match no IPS match
15332	120.295	3.00043	0.425595	7.04997	1.79e-12	1.65e-10	fgenesh1_pm.100_#_7	40S ribosomal protein S9	600	5	4.32e-101	94.91	4	P:GO:0006412								F:GO:0003735	F:GO:0019843	C:GO:0015935 P:translation	F:structural constituent of ribosome	F:rRNA binding	C:small ribosomal subunit IPR001912 (SMART)	IPR005710 (TIGRFAM)	IPR036986 (G3DSA:3.10.290.GENE3D)	IPR002942 (PFAM)	IPR001912 (PFAM)	mobidb-lite (MOBIDB_LITE)	IPR022801 (PANTHER)	PS50889 (PROSITE_PROFILES)	cd00165 (CDD)	SSF55174 (SUPERFAMILY) P:GO:0006412	P:GO:0006414	P:GO:0006417	P:GO:0006518	P:GO:0006807	P:GO:0008152	P:GO:0009058	P:GO:0009059	P:GO:0009889	P:GO:0009891	P:GO:0009893	P:GO:0009987	P:GO:0010467	P:GO:0010468
140560	48.5132	2.99914	0.510264	5.87762	4.16e-09	2.05e-07	CE53224_51422	large subunit ribosomal protein L28e	712	4	6.15e-17	55.2	4	P:GO:0006412								F:GO:0003735	C:GO:0005840	C:GO:1990904 P:translation	F:structural constituent of ribosome	C:ribosome	C:ribonucleoprotein complex
108898	758.655	2.99506	0.626548	4.78026	1.75e-06	4.66e-05	CE21562_3206	translation initiation factor eIF3a	2595	5	0	73.05	6	P:GO:0001732								F:GO:0003723	F:GO:0003743	C:GO:0005852	C:GO:0016282	C:GO:0033290 P:formation of cytoplasmic translation initiation complex	F:RNA binding	F:translation initiation factor activity	C:eukaryotic translation initiation factor 3 complex	C:eukaryotic 43S preinitiation complex	C:eukaryotic 48S preinitiation complex
220196	5.48677	2.9942	1.02966	2.90794	0.00363817	0.0294933	MIX10511_39_40	heat shock protein 70	258	5	5.81e-29	83.95	3	P:GO:0006457								F:GO:0005524	F:GO:0140662 P:protein folding	F:ATP binding	F:ATP-dependent protein folding chaperone
31674	95.2049	2.99389	0.385056	7.77521	7.53e-15	1.25e-12	gm1.15138_g	hypothetical protein JR316_0005283	1428	2	2.91e-11	60.93
220529	6.89815	2.99233	0.942132	3.17612	0.00149257	0.0145155	MIX10844_107_69	RNA-binding protein 28-like isoform X2	889	5	4.14e-23	51.83	2	F:GO:0003676								F:GO:0003723 F:nucleic acid binding	F:RNA binding
143905	6.35536	2.98357	1.02288	2.91683	0.0035361	0.0287695	CE56569_11875	NSR1-like protein	1782	5	1.01e-48	64.36	1	F:GO:0003676	F:nucleic acid binding
210631	430.611	2.97996	0.494575	6.0253	1.69e-09	8.88e-08	MIX946_66_19	small oligopeptide transporter	2590	5	0	71.77	3	P:GO:0009987								P:GO:0071702	P:GO:0071705 P:cellular process	P:organic substance transport	P:nitrogen compound transport
143738	19.5378	2.97323	0.957166	3.10629	0.00189451	0.0175305	CE56402_1828	high mobility group family B protein	1396	5	1.01e-13	63.78	2	F:GO:0003677								C:GO:0005634 F:DNA binding	C:nucleus
3457	66.6379	2.96687	0.455636	6.51148	7.44e-11	5.04e-09	fgenesh1_pg.1_#_174	60S ribosomal protein L4	1470	5	4.27e-133	78.36	4	P:GO:0006412								F:GO:0003735	C:GO:0005840	C:GO:1990904 P:translation	F:structural constituent of ribosome	C:ribosome	C:ribonucleoprotein complex IPR025755 (PFAM)	IPR023574 (G3DSA:3.40.1370.GENE3D)	IPR002136 (PFAM)	IPR045240 (PANTHER)	IPR023574 (SUPERFAMILY) P:GO:0006412	F:GO:0003676	F:GO:0003723	F:GO:0003735	F:GO:0005198	F:GO:0005488	F:GO:0097159	F:GO:1901363	C:GO:0005622	C:GO:0005737	C:GO:0005829	C:GO:0005840	C:GO:0015934	C:GO:0022625	C:GO:0022626	C:GO:0032991	C:GO:0043226	C:GO:0043228	C:GO:0043229
224252	663.441	2.96032	0.618825	4.78377	1.72e-06	4.62e-05	MIX14567_65_16	---NA---	3245
30485	111.993	2.95636	0.596359	4.95735	7.15e-07	2.1e-05	gm1.13949_g	HAD-like domain-containing protein	1134	5	3.2e-103	60.37						IPR023214 (G3DSA:3.40.50.GENE3D)				IPR006357 (TIGRFAM)	IPR006353 (TIGRFAM)	IPR006357 (PFAM)	PF13242 (PFAM)	IPR023214 (G3DSA:3.40.50.GENE3D)	PTHR14269 (PANTHER)	IPR036412 (SUPERFAMILY) P:GO:0006629	P:GO:0006644	P:GO:0006650	P:GO:0006793	P:GO:0006796	P:GO:0008152	P:GO:0008610	P:GO:0008654	P:GO:0009058	P:GO:0009987	P:GO:0019637	P:GO:0044237	P:GO:0044238	P:GO:0044249	P:GO:0044255	P:GO:0045017	P:GO:0046474	P:GO:0046486	P:GO:0071704	P:GO:0090407	P:GO:1901576	C:GO:0005622
3572	129.067	2.9562	0.527002	5.60947	2.03e-08	8.55e-07	fgenesh1_pg.2_#_69	P-loop containing nucleoside triphosphate hydrolase protein	10974	5	0	81.27	6	F:GO:0005524								F:GO:0005525	F:GO:0016887	F:GO:0043022	F:GO:0043023	C:GO:0005737 F:ATP binding	F:GTP binding	F:ATP hydrolysis activity	F:ribosome binding	F:ribosomal large subunit binding	C:cytoplasm EC:3.6.1.15 Nucleoside-triphosphate phosphatase IPR006073 (PRINTS)	IPR006085 (SMART)	IPR008918 (SMART)	IPR013763 (SMART)	IPR006086 (SMART)	IPR004367 (SMART)	IPR006671 (PFAM)	G3DSA:3.40.50.1010 (GENE3D)	IPR006086 (PFAM)	G3DSA:3.40.50.1010 (GENE3D)	IPR004367 (PFAM)	IPR006085 (PFAM)	G3DSA:2.70.160.11 (GENE3D)	IPR011989 (G3DSA:1.25.10.GENE3D)	IPR035247 (PFAM)	IPR023192 (G3DSA:1.10.150.GENE3D)	IPR013029 (PFAM)	IPR002553 (PFAM)	G3DSA:1.10.472.10 (GENE3D)
18376	113.546	2.955	0.682507	4.32963	1.49e-05	0.000295669	gm1.1840_g	uncharacterized protein EI90DRAFT_3039526	2325	1	1.72469e-08	53.28						mobidb-lite (MOBIDB_LITE)				IPR042859 (PANTHER) P:GO:0006139	P:GO:0006364	P:GO:0006396	P:GO:0006725	P:GO:0006807	P:GO:0008152	P:GO:0009987	P:GO:0010467	P:GO:0016070	P:GO:0016072	P:GO:0022613	P:GO:0030490	P:GO:0034470	P:GO:0034641	P:GO:0034660	P:GO:0042254	P:GO:0042274	P:GO:0043170	P:GO:0044085	P:GO:0044237	P:GO:0044238	P:GO:0046483	P:GO:0071704	P:GO:0071840	P:GO:0090304	P:GO:1901360	F:GO:0003676	F:GO:0003723
220618	54.6959	2.94718	0.644756	4.571	4.85e-06	0.000112847	MIX10933_17_63	heat shock 70 kDa protein	230	5	2.47e-18	76.31	1	F:GO:0000166	F:nucleotide binding
30013	53.1381	2.94215	0.407656	7.21724	5.31e-13	5.53e-11	gm1.13477_g	TPR-like protein	222	3	3.24877e-05	65.19						mobidb-lite (MOBIDB_LITE)				mobidb-lite (MOBIDB_LITE) no GO terms no GO terms
13581	14.5018	2.92626	0.710611	4.11794	3.82e-05	0.000654684	fgenesh1_pm.2_#_10	kinase	3819	5	0	57.39	1	F:GO:0016740	F:transferase activity	EC:2	Transferases	IPR000719 (SMART)				G3DSA:1.10.510.10 (GENE3D)	IPR000719 (PFAM)	mobidb-lite (MOBIDB_LITE)	mobidb-lite (MOBIDB_LITE)	mobidb-lite (MOBIDB_LITE)	mobidb-lite (MOBIDB_LITE)	mobidb-lite (MOBIDB_LITE)	mobidb-lite (MOBIDB_LITE)	PTHR48016 (PANTHER)	IPR000719 (PROSITE_PROFILES)	cd06626 (CDD)	IPR011009 (SUPERFAMILY) P:GO:0006468	F:GO:0004672	F:GO:0005524 P:protein phosphorylation	F:protein kinase activity	F:ATP binding
244559	53.2575	2.92561	0.456568	6.40783	1.48e-10	9.44e-09	fgenesh1_kg.121_#_8_#_Locus79v2rpkm177.88_PRE	signal peptidase complex catalytic subunit SEC11A	1080	5	2.5e-66	73.5	3	P:GO:0006465								F:GO:0004252	C:GO:0005787 P:signal peptide processing	F:serine-type endopeptidase activity	C:signal peptidase complex EC:3.4.21 Acting on peptide bonds (peptidases)
207491	42.9968	2.91645	0.477287	6.11048	9.93e-10	5.51e-08	CE120155_7954	FAD-binding domain-containing protein	1944	5	0	72.56
159672	137.97	2.91244	0.353388	8.24147	1.7e-16	3.83e-14	CE72336_7008	40S ribosomal protein S7	504	5	1.64e-28	80.17
190492	49.6421	2.90889	0.532453	5.46318	4.68e-08	1.8e-06	CE103156_872	---NA---	1300
184685	162.994	2.90463	0.528973	5.49107	4e-08	1.56e-06	CE97349_39496	dynein light chain roadblock-type 2	737	5	4.45e-10	58.36	1	C:GO:0005856	C:cytoskeleton
26844	8.93206	2.89235	0.811149	3.56574	0.000362828	0.00454885	gm1.10308_g	---NA---	555									no IPS match	no IPS match	no IPS match
4950	16.8417	2.89166	0.887659	3.25763	0.00112348	0.0114922	fgenesh1_pg.19_#_27	thioredoxin-like protein	765	5	9.22e-66	64.41	6	P:GO:0034599								P:GO:0098869	F:GO:0004601	F:GO:0016209	F:GO:0016491	F:GO:0051920 P:cellular response to oxidative stress	P:cellular oxidant detoxification	F:peroxidase activity	F:antioxidant activity	F:oxidoreductase activity	F:peroxiredoxin activity IPR019479 (PFAM)	IPR000866 (PFAM)	G3DSA:3.40.30.10 (GENE3D)	PTHR10681 (PANTHER)	IPR013766 (PROSITE_PROFILES)	cd03015 (CDD)	IPR036249 (SUPERFAMILY) P:GO:0006950	P:GO:0006979	P:GO:0008152	P:GO:0009056	P:GO:0009987	P:GO:0019725	P:GO:0033554	P:GO:0042592	P:GO:0044237	P:GO:0044248	P:GO:0050789	P:GO:0050794	P:GO:0050896
231417	126.827	2.88379	0.345955	8.33573	7.7e-17	1.84e-14	MIX21732_66783_100	40S ribosomal protein S2	772	5	1.8e-126	85.74	4	P:GO:0006412								F:GO:0003723	F:GO:0003735	C:GO:0015935 P:translation	F:RNA binding	F:structural constituent of ribosome	C:small ribosomal subunit
246600	190.612	2.87712	0.490902	5.86089	4.6e-09	2.24e-07	fgenesh1_kg.355_#_2_#_Locus2107v1rpkm121.38	carbohydrate esterase family 4 protein	1420	5	7.38e-72	60.79	9	P:GO:0000272								P:GO:0005975	P:GO:0006032	P:GO:0071555	F:GO:0004099	F:GO:0016810	C:GO:0005886	C:GO:0016020	C:GO:0031225 P:polysaccharide catabolic process	P:carbohydrate metabolic process	P:chitin catabolic process	P:cell wall organization	F:chitin deacetylase activity	F:hydrolase activity, acting on carbon-nitrogen (but not peptide) bonds	C:plasma membrane	C:membrane	C:obsolete anchored component of membrane
219039	11.1458	2.87305	0.884065	3.24982	0.00115478	0.0117695	MIX9354_2904_100	SDA1-domain-containing protein	1196	5	6.17e-43	64.99	1	P:GO:0042254	P:ribosome biogenesis
198697	193.947	2.87126	0.367391	7.81527	5.48e-15	9.26e-13	CE111361_131484	uncharacterized protein RhiXN_06233	896	5	7.38e-44	65.66
241442	61.4443	2.87006	0.524261	5.47448	4.39e-08	1.7e-06	fgenesh1_kg.12_#_44_#_Locus177v1rpkm2032.73	60S ribosomal protein L38-like	800	5	6.64e-19	76.04	3	P:GO:0022618								F:GO:0003735	C:GO:0022625 P:ribonucleoprotein complex assembly	F:structural constituent of ribosome	C:cytosolic large ribosomal subunit
245806	146.389	2.8654	0.429793	6.66692	2.61e-11	2e-09	fgenesh1_kg.224_#_6_#_Locus7954v1rpkm8.70	---NA---	333
32317	18.3344	2.85262	0.60847	4.68819	2.76e-06	6.91e-05	gm1.15781_g	related to DNA ligase (ATP)	1554	5	1.3e-54	60.01	3	P:GO:0006281								F:GO:0016874	C:GO:0005622 P:DNA repair	F:ligase activity	C:intracellular anatomical structure EC:6 Ligases
22405	18.4996	2.85178	0.747457	3.81531	0.000136015	0.00195458	gm1.5869_g	---NA---	639									mobidb-lite (MOBIDB_LITE)	no GO terms	no GO terms
23774	24.3515	2.84685	0.596385	4.77351	1.81e-06	4.79e-05	gm1.7238_g	DDE-type integrase/transposase/recombinase	1527	5	4.59e-17	49.93						IPR025724 (PFAM)				IPR036397 (G3DSA:3.30.420.GENE3D)	mobidb-lite (MOBIDB_LITE)	mobidb-lite (MOBIDB_LITE)	mobidb-lite (MOBIDB_LITE)	PTHR42648 (PANTHER)	IPR012337 (SUPERFAMILY) F:GO:0003676 F:nucleic acid binding
31659	9.12407	2.84652	0.873242	3.25971	0.00111527	0.011429	gm1.15123_g	metal iron transporter	273	5	2.28e-15	66.25	4	P:GO:0006826								P:GO:0030026	F:GO:0005384	F:GO:0015086 P:iron ion transport	P:cellular manganese ion homeostasis	F:manganese ion transmembrane transporter activity	F:cadmium ion transmembrane transporter activity
217743	29.2684	2.84588	0.600583	4.73853	2.15e-06	5.59e-05	MIX8058_37_35	ARM repeat-containing protein	1665	5	4.04e-113	58.42	1	F:GO:0003723	F:RNA binding
243867	67.8833	2.84394	0.461899	6.15706	7.41e-10	4.21e-08	fgenesh1_kg.85_#_16_#_Locus458v2rpkm126.14	40S ribosomal protein S27	346	5	8.44e-47	88.15	5	P:GO:0006412								F:GO:0003735	F:GO:0046872	C:GO:0005840	C:GO:1990904 P:translation	F:structural constituent of ribosome	F:metal ion binding	C:ribosome	C:ribonucleoprotein complex
113878	15.996	2.84057	0.650949	4.36374	1.28e-05	0.000257366	CE26542_54789	trehalase isoform X1	668	5	1.25e-13	68.09
224461	5.51907	2.83985	1.04693	2.71256	0.00667662	0.0464023	MIX14776_146_27	---NA---	3837
22648	196.06	2.8343	0.467115	6.06767	1.3e-09	6.95e-08	gm1.6112_g	Protein priA	1008	5	1.01e-10	47.8						SM01411 (SMART)				G3DSA:2.10.50.10 (GENE3D)	mobidb-lite (MOBIDB_LITE)	IPR038955 (PANTHER)	IPR009030 (SUPERFAMILY) no GO terms no GO terms
166267	32.8559	2.83307	0.71507	3.96194	7.43e-05	0.00116667	CE78931_716	glycoside hydrolase family 9 protein	1345	5	7.03e-96	57.66	2	P:GO:0008152								F:GO:0016787 P:metabolic process	F:hydrolase activity EC:3 Hydrolases
167772	36.93	2.82927	0.525079	5.38827	7.11e-08	2.6e-06	CE80436_3935	serine/threonine-protein kinase haspin homolog isoform X3	816	5	2.63e-46	55.96	1	F:GO:0016740	F:transferase activity	EC:2	Transferases
142491	7.29757	2.82911	0.943842	2.99744	0.00272254	0.0235465	CE55155_2546	nucleotide-sugar transporter	1496	5	3.5e-146	67.82	1	C:GO:0016020	C:membrane
18197	8.50602	2.82201	0.879507	3.20862	0.00133373	0.0131989	gm1.1661_g	S-adenosyl-L-methionine-dependent methyltransferase	900	5	1.61e-25	48.85						IPR025714 (PFAM)				IPR029063 (G3DSA:3.40.50.GENE3D)	PTHR43591 (PANTHER)	cd02440 (CDD)	IPR029063 (SUPERFAMILY) F:GO:0003824	F:GO:0008168	F:GO:0016740	F:GO:0016741 F:catalytic activity	F:methyltransferase activity	F:transferase activity	F:transferase activity, transferring one-carbon groups
19200	960.99	2.822	0.366502	7.69983	1.36e-14	2.16e-12	gm1.2664_g	---NA---	732									IPR028160 (PFAM)				mobidb-lite (MOBIDB_LITE)	mobidb-lite (MOBIDB_LITE)	PTHR31109 (PANTHER) P:GO:0000462	C:GO:0005730	C:GO:0030686	C:GO:0030688 P:maturation of SSU-rRNA from tricistronic rRNA transcript (SSU-rRNA, 5.8S rRNA, LSU-rRNA)	C:nucleolus	C:90S preribosome	C:preribosome, small subunit precursor
28405	27.5434	2.81811	0.813803	3.4629	0.000534395	0.00621822	gm1.11869_g	---NA---	2739									mobidb-lite (MOBIDB_LITE)				mobidb-lite (MOBIDB_LITE)	mobidb-lite (MOBIDB_LITE)	mobidb-lite (MOBIDB_LITE)	mobidb-lite (MOBIDB_LITE)	mobidb-lite (MOBIDB_LITE)	mobidb-lite (MOBIDB_LITE)	mobidb-lite (MOBIDB_LITE)	mobidb-lite (MOBIDB_LITE)	mobidb-lite (MOBIDB_LITE) no GO terms no GO terms
219662	10.2077	2.8178	0.903334	3.11933	0.0018126	0.0169397	MIX9977_457_68	---NA---	1635
231899	13.5406	2.81644	0.684947	4.1119	3.92e-05	0.000667991	MIX22214_679_84	uncharacterized protein PHACADRAFT_259529, partial	1536	5	7.99e-38	46.35	2	C:GO:0016020								C:GO:0016020 C:membrane	C:membrane
31297	11.0701	2.81343	0.786873	3.57546	0.00034961	0.00442002	gm1.14761_g	---NA---	903
241944	49.2204	2.8111	0.545336	5.15481	2.54e-07	8.19e-06	fgenesh1_kg.23_#_35_#_Locus19491v1rpkm1.29	---NA---	285
178042	7.7866	2.8037	0.97073	2.88824	0.00387403	0.0308592	CE90706_97	---NA---	636
34897	90.1376	2.79769	0.374761	7.46526	8.31e-14	1.14e-11	gm1.18361_g	---NA---	411
244646	21.3925	2.79769	0.605419	4.62107	3.82e-06	9.2e-05	fgenesh1_kg.126_#_8_#_Locus8319v1rpkm7.58	---NA---	679
170769	36.604	2.79684	0.659374	4.24165	2.22e-05	0.000410623	CE83433_38	U3 small nucleolar RNA-associated protein 11	498	5	3.05e-31	67.79	1	C:GO:0005634	C:nucleus
246264	61.1326	2.79609	0.471563	5.92942	3.04e-09	1.53e-07	fgenesh1_kg.282_#_6_#_Locus1285v1rpkm231.56	---NA---	1604
23125	5.74175	2.79382	1.0059	2.77743	0.00547909	0.0401633	gm1.6589_g	hypothetical protein CC1G_11638	2274	5	8.33e-35	58.55	3	F:GO:0003950								F:GO:0016740	F:GO:0016757 F:NAD+ ADP-ribosyltransferase activity	F:transferase activity	F:glycosyltransferase activity G3DSA:3.90.228.10 (GENE3D)	IPR012317 (PFAM)	mobidb-lite (MOBIDB_LITE)	mobidb-lite (MOBIDB_LITE)	mobidb-lite (MOBIDB_LITE)	mobidb-lite (MOBIDB_LITE)	PTHR31681 (PANTHER)	SSF56399 (SUPERFAMILY) F:GO:0003950 F:NAD+ ADP-ribosyltransferase activity
5886	185.68	2.79175	0.35725	7.81455	5.52e-15	9.26e-13	fgenesh1_pg.34_#_16	acid protease	2025	5	2.18e-89	61.56	4	P:GO:0006508								F:GO:0004190	F:GO:0008233	F:GO:0016787 P:proteolysis	F:aspartic-type endopeptidase activity	F:peptidase activity	F:hydrolase activity IPR001461 (PRINTS)	IPR033121 (PFAM)	IPR021109 (G3DSA:2.40.70.GENE3D)	IPR021109 (G3DSA:2.40.70.GENE3D)	mobidb-lite (MOBIDB_LITE)	IPR001461 (PANTHER)	IPR033121 (PROSITE_PROFILES)	IPR034164 (CDD)	IPR021109 (SUPERFAMILY) P:GO:0006508	F:GO:0004190 P:proteolysis	F:aspartic-type endopeptidase activity
27675	65.7443	2.79122	0.438992	6.35824	2.04e-10	1.28e-08	gm1.11139_g	---NA---	282									no IPS match	no IPS match	no IPS match
188613	87.8673	2.79037	0.562134	4.96389	6.91e-07	2.05e-05	CE101277_3193	alginate lyase	1787	5	5.71e-136	59.87
28875	52.9636	2.78908	0.702958	3.96763	7.26e-05	0.00114484	gm1.12339_g	beta and beta-prime subunits of DNA dependent RNA-polymerase	1781	5	0	71.26	5	P:GO:0006360								F:GO:0003899	F:GO:0005488	C:GO:0000428	C:GO:0005634 P:transcription by RNA polymerase I	F:DNA-directed 5'-3' RNA polymerase activity	F:binding	C:DNA-directed RNA polymerase complex	C:nucleus EC:2.7.7.6 DNA-directed RNA polymerase G3DSA:6.10.250.2940 (GENE3D)	G3DSA:1.10.357.120 (GENE3D)	IPR042102 (G3DSA:1.10.274.GENE3D)	IPR007066 (PFAM)	IPR007081 (PFAM)	IPR038120 (G3DSA:1.10.132.GENE3D)	IPR007083 (PFAM)	IPR045867 (PANTHER)	SSF64484 (SUPERFAMILY) P:GO:0006351	F:GO:0003677	F:GO:0003824	F:GO:0003899	F:GO:0016740	F:GO:0016772	F:GO:0016779	F:GO:0140098	F:GO:0140640	C:GO:0000428	C:GO:0005622	C:GO:0005634	C:GO:0005730
86193	11.9119	2.78584	0.9931	2.8052	0.00502854	0.0376455	e_gw1.644.16.1	RNA-directed DNA polymerase homolog	300	5	5.31e-26	74.02	1	F:GO:0003676	F:nucleic acid binding
34581	622.093	2.78472	0.619535	4.49485	6.96e-06	0.000153899	gm1.18045_g	Probable D-xylulose reductase	141	2	7.27956e-09	87.3	2	F:GO:0008270								F:GO:0016616 F:zinc ion binding	F:oxidoreductase activity, acting on the CH-OH group of donors, NAD or NADP as acceptor EC:1.1.1 Acting on the CH-OH group of donors
20111	6.28137	2.7798	1.01096	2.74966	0.00596579	0.0427289	gm1.3575_g	---NA---	99									no IPS match	no IPS match	no IPS match
21860	14.553	2.7765	0.932865	2.97632	0.00291733	0.0248869	gm1.5324_g	hypothetical protein AGABI2DRAFT_123450	2895	5	6.52e-112	47.91	3	P:GO:0000463								P:GO:0000466	C:GO:0005730 P:maturation of LSU-rRNA from tricistronic rRNA transcript (SSU-rRNA, 5.8S rRNA, LSU-rRNA)	P:maturation of 5.8S rRNA from tricistronic rRNA transcript (SSU-rRNA, 5.8S rRNA, LSU-rRNA)	C:nucleolus IPR032436 (PFAM)	IPR039844 (PANTHER)	IPR016024 (SUPERFAMILY) P:GO:0000460	P:GO:0000463	P:GO:0000466	P:GO:0000470	P:GO:0006139	P:GO:0006364	P:GO:0006396	P:GO:0006725	P:GO:0006807	P:GO:0008152	P:GO:0009987	P:GO:0010467	P:GO:0016070	P:GO:0016072	P:GO:0022613	P:GO:0034470	P:GO:0034641	P:GO:0034660	P:GO:0042254	P:GO:0042273	P:GO:0043170	P:GO:0044085	P:GO:0044237
34076	184.079	2.77155	0.608837	4.5522	5.31e-06	0.000121908	gm1.17540_g	---NA---	201
217586	36.1264	2.77124	0.605363	4.57782	4.7e-06	0.000109911	MIX7901_2_5	integral membrane protein-like protein	3205	5	1.75e-21	49.37	2	C:GO:0016020								C:GO:0016020 C:membrane	C:membrane
23567	15.6977	2.77046	0.646992	4.28206	1.85e-05	0.000354343	gm1.7031_g	MULTISPECIES: alpha-xylosidase	1236	5	7.31e-116	61.17						IPR000322 (PFAM)				IPR025887 (PFAM)	G3DSA:2.60.40.1760 (GENE3D)	G3DSA:3.20.20.80 (GENE3D)	PTHR43053 (PANTHER)	cd14752 (CDD)	IPR017853 (SUPERFAMILY)	IPR011013 (SUPERFAMILY) P:GO:0005975	F:GO:0003824	F:GO:0004553	F:GO:0030246 P:carbohydrate metabolic process	F:catalytic activity	F:hydrolase activity, hydrolyzing O-glycosyl compounds	F:carbohydrate binding
30873	538.102	2.76657	0.417336	6.62911	3.38e-11	2.48e-09	gm1.14337_g	S-adenosyl-L-methionine-dependent methyltransferase	492	5	9.45e-72	77.22	2	P:GO:0018216								F:GO:0016274 P:peptidyl-arginine methylation	F:protein-arginine N-methyltransferase activity EC:2.1.1 Transferring one-carbon groups G3DSA:2.70.160.11 (GENE3D)	IPR025799 (PANTHER)	IPR025799 (PROSITE_PROFILES)	IPR029063 (SUPERFAMILY) P:GO:0018216	F:GO:0016274	C:GO:0005622	C:GO:0005634	C:GO:0016020	C:GO:0043226	C:GO:0043227	C:GO:0043229	C:GO:0043231	C:GO:0110165 P:peptidyl-arginine methylation	F:protein-arginine N-methyltransferase activity	C:intracellular anatomical structure	C:nucleus	C:membrane	C:organelle	C:membrane-bounded organelle	C:intracellular organelle	C:intracellular membrane-bounded organelle	C:cellular anatomical entity
233516	55.4037	2.76615	0.488848	5.65851	1.53e-08	6.61e-07	MIX23831_76_30	---NA---	1059
19273	20.1265	2.76507	0.59537	4.64429	3.41e-06	8.33e-05	gm1.2737_g	---NA---	534									no IPS match	no IPS match	no IPS match
30936	91.5689	2.76255	0.480825	5.74543	9.17e-09	4.19e-07	gm1.14400_g	predicted protein	843	5	6.22e-104	63.58	2	P:GO:0008152								F:GO:0004553 P:metabolic process	F:hydrolase activity, hydrolyzing O-glycosyl compounds EC:3.2.1 Glycosylases IPR013783 (G3DSA:2.60.40.GENE3D)	G3DSA:2.60.120.260 (GENE3D)	IPR006102 (PFAM)	PTHR43730 (PANTHER)	IPR036156 (SUPERFAMILY)	IPR008979 (SUPERFAMILY) P:GO:0005975	P:GO:0006807	P:GO:0008152	P:GO:0009056	P:GO:0009057	P:GO:0009100	P:GO:0009987	P:GO:0019538	P:GO:0030163	P:GO:0043170	P:GO:0044237	P:GO:0044238	P:GO:0044248	P:GO:0044260	P:GO:0044265	P:GO:0071704	P:GO:1901135	P:GO:1901136	P:GO:1901564	P:GO:1901565	P:GO:1901575	F:GO:0003824
157508	189.827	2.76125	0.415362	6.64781	2.97e-11	2.25e-09	CE70172_121	---NA---	1374
19079	15.7108	2.76035	0.691847	3.98983	6.61e-05	0.00105984	gm1.2543_g	acid protease	1329	5	1.32e-53	50.72	4	P:GO:0006508								F:GO:0004190	F:GO:0008233	F:GO:0016787 P:proteolysis	F:aspartic-type endopeptidase activity	F:peptidase activity	F:hydrolase activity IPR001461 (PRINTS)	IPR021109 (G3DSA:2.40.70.GENE3D)	IPR021109 (G3DSA:2.40.70.GENE3D)	IPR033121 (PFAM)	IPR001461 (PANTHER)	IPR033121 (PROSITE_PROFILES)	IPR034164 (CDD)	IPR021109 (SUPERFAMILY) P:GO:0006508	F:GO:0004190 P:proteolysis	F:aspartic-type endopeptidase activity
159708	249.029	2.75936	0.553082	4.98906	6.07e-07	1.81e-05	CE72372_9893	hypothetical protein CC1G_02525	1687	4	6.16e-52	51.55	2	C:GO:0016020								C:GO:0016020 C:membrane	C:membrane
241810	843.39	2.75573	0.483674	5.6975	1.22e-08	5.45e-07	fgenesh1_kg.20_#_18_#_Locus154v1rpkm2264.72	---NA---	1227
8843	17.8366	2.75451	0.720588	3.82258	0.000132061	0.00191242	fgenesh1_pg.113_#_4	Glycosyl hydrolase family 61	2526	5	1.64e-88	65.8	4	P:GO:0005975								F:GO:0016787	F:GO:0030248	C:GO:0005576 P:carbohydrate metabolic process	F:hydrolase activity	F:cellulose binding	C:extracellular region IPR005103 (PFAM)	IPR032805 (PFAM)	G3DSA:2.70.50.70 (GENE3D)	mobidb-lite (MOBIDB_LITE)	PTHR33353 (PANTHER)	IPR005103 (CDD) no GO terms no GO terms
7962	401.336	2.74857	0.633092	4.3415	1.42e-05	0.000281328	fgenesh1_pg.84_#_15	mitochondrial inner membrane protein OXA1L isoform X1	1242	5	1.37e-33	51.08	4	P:GO:0090150								F:GO:0032977	C:GO:0016020	C:GO:0016020 P:establishment of protein localization to membrane	F:membrane insertase activity	C:membrane	C:membrane IPR028055 (PFAM)	mobidb-lite (MOBIDB_LITE)	mobidb-lite (MOBIDB_LITE)	IPR001708 (PANTHER)	cd20069 (CDD) P:GO:0006810	P:GO:0006839	P:GO:0006886	P:GO:0006996	P:GO:0007005	P:GO:0007006	P:GO:0008104	P:GO:0008104	P:GO:0009987	P:GO:0015031	P:GO:0016043	P:GO:0017004	P:GO:0022607	P:GO:0033036	P:GO:0033108	P:GO:0033365	P:GO:0033617	P:GO:0043933	P:GO:0044085
242365	17.588	2.74469	0.664043	4.13331	3.58e-05	0.000620395	fgenesh1_kg.33_#_22_#_Locus2189v1rpkm116.04	nucleolar protein 58	1494	5	2.17e-147	81.51	6	P:GO:0042254								F:GO:0030515	C:GO:0005730	C:GO:0016020	C:GO:0031428	C:GO:0032040 P:ribosome biogenesis	F:snoRNA binding	C:nucleolus	C:membrane	C:box C/D RNP complex	C:small-subunit processome
20093	172.885	2.72842	0.679208	4.01706	5.89e-05	0.000956806	gm1.3557_g	---NA---	3195									mobidb-lite (MOBIDB_LITE)				mobidb-lite (MOBIDB_LITE)	mobidb-lite (MOBIDB_LITE)	mobidb-lite (MOBIDB_LITE)	mobidb-lite (MOBIDB_LITE)	mobidb-lite (MOBIDB_LITE)	mobidb-lite (MOBIDB_LITE)	mobidb-lite (MOBIDB_LITE)	mobidb-lite (MOBIDB_LITE)	mobidb-lite (MOBIDB_LITE)	mobidb-lite (MOBIDB_LITE)	mobidb-lite (MOBIDB_LITE)	mobidb-lite (MOBIDB_LITE)	mobidb-lite (MOBIDB_LITE)	mobidb-lite (MOBIDB_LITE)	mobidb-lite (MOBIDB_LITE)	mobidb-lite (MOBIDB_LITE) no GO terms no GO terms
105416	46.0909	2.72373	0.864652	3.15009	0.00163221	0.0156266	CE18080_2993	polysaccharide lyase family 14 protein	1509	5	6.91e-65	53.21	1	F:GO:0016829	F:lyase activity
175630	32.5918	2.71826	0.741635	3.66523	0.000247115	0.0032828	CE88294_14468	lactonase family protein	1240	5	1.46e-74	52.37
205998	8.17912	2.7156	0.864681	3.14058	0.00168614	0.0159835	CE118662_255	Casein kinase II subunit beta-2	535	5	1.78e-44	79.8	4	P:GO:0050790								F:GO:0019887	C:GO:0005956	C:GO:0016020 P:regulation of catalytic activity	F:protein kinase regulator activity	C:protein kinase CK2 complex	C:membrane
32635	93.6462	2.70465	0.694666	3.89345	9.88e-05	0.00148698	gm1.16099_g	---NA---	414
139304	223.113	2.68978	0.566382	4.74906	2.04e-06	5.35e-05	CE51968_7985	major facilitator superfamily domain-containing protein 1	2706	5	3.43e-157	49.64	4	P:GO:0055085								F:GO:0022857	C:GO:0016020	C:GO:0016020 P:transmembrane transport	F:transmembrane transporter activity	C:membrane	C:membrane
149629	67.5533	2.686	0.472784	5.68125	1.34e-08	5.9e-07	CE62293_303	40S ribosomal protein S7	722	5	7.85e-57	64.38	1	F:GO:0051879	F:Hsp90 protein binding
235856	33.2714	2.68092	0.5043	5.31611	1.06e-07	3.74e-06	MIX26171_343942_100	60S ribosomal protein L10	1066	5	6.68e-143	88.25	4	P:GO:0000027								P:GO:0006415	F:GO:0003735	C:GO:0022625 P:ribosomal large subunit assembly	P:translational termination	F:structural constituent of ribosome	C:cytosolic large ribosomal subunit
110748	59.6722	2.67415	0.469449	5.69636	1.22e-08	5.46e-07	CE23412_25650	40S ribosomal protein S20	400	5	1.48e-33	85.84	4	P:GO:0006412								F:GO:0003723	F:GO:0003735	C:GO:0015935 P:translation	F:RNA binding	F:structural constituent of ribosome	C:small ribosomal subunit
243183	13.9176	2.67337	0.773335	3.45693	0.000546367	0.00633786	fgenesh1_kg.56_#_8_#_Locus3898v1rpkm46.55	Protein priA	1410	5	2e-12	49.87	13	P:GO:0006468								P:GO:0016310	P:GO:0018108	F:GO:0000166	F:GO:0004672	F:GO:0004674	F:GO:0004713	F:GO:0004715	F:GO:0005524	F:GO:0016301	F:GO:0016740	C:GO:0016020	C:GO:0016020 P:protein phosphorylation	P:phosphorylation	P:peptidyl-tyrosine phosphorylation	F:nucleotide binding	F:protein kinase activity	F:protein serine/threonine kinase activity	F:protein tyrosine kinase activity	F:non-membrane spanning protein tyrosine kinase activity	F:ATP binding	F:kinase activity	F:transferase activity	C:membrane	C:membrane
35235	59.5684	2.66889	0.714984	3.7328	0.000189366	0.0025953	gm1.18699_g	predicted protein	711	5	1.13e-34	59.91	2	F:GO:0008270								F:GO:0070290 F:zinc ion binding	F:N-acylphosphatidylethanolamine-specific phospholipase D activity
147229	109.988	2.66697	0.505903	5.27169	1.35e-07	4.64e-06	CE59893_498	---NA---	871
24347	245.147	2.66562	0.367806	7.24735	4.25e-13	4.64e-11	gm1.7811_g	WD40 repeat-like protein	423	1	1.79e-10	56.04						mobidb-lite (MOBIDB_LITE)				mobidb-lite (MOBIDB_LITE) no GO terms no GO terms
125197	26.0556	2.66302	0.671907	3.96337	7.39e-05	0.00116131	CE37861_320	uncharacterized protein RhiXN_10281	882	2	1.14e-68	67.66
232346	81.8403	2.65687	0.552618	4.80779	1.53e-06	4.16e-05	MIX22661_151_41	RNA dependent RNA polymerase-domain-containing protein	3458	5	1.14e-112	44.41
172886	41.8629	2.65676	0.454547	5.84486	5.07e-09	2.44e-07	CE85550_46930	---NA---	377
164603	16.0432	2.65313	0.817623	3.24493	0.0011748	0.0119411	CE77267_2781	cytochrome P450	1234	5	1.27e-68	57.9	8	F:GO:0004497								F:GO:0005506	F:GO:0016491	F:GO:0016705	F:GO:0020037	F:GO:0046872	C:GO:0016020	C:GO:0016020 F:monooxygenase activity	F:iron ion binding	F:oxidoreductase activity	F:oxidoreductase activity, acting on paired donors, with incorporation or reduction of molecular oxygen	F:heme binding	F:metal ion binding	C:membrane	C:membrane
147366	9.48222	2.65305	0.920993	2.88064	0.00396865	0.0313811	CE60030_4346	DNA-directed RNA polymerase III complex large subunit Rpc1	1152	5	1.16e-141	69.51	7	P:GO:0006384								P:GO:0006386	P:GO:0042797	F:GO:0001056	F:GO:0003677	C:GO:0000785	C:GO:0005666 P:transcription initiation at RNA polymerase III promoter	P:termination of RNA polymerase III transcription	P:tRNA transcription by RNA polymerase III	F:RNA polymerase III activity	F:DNA binding	C:chromatin	C:RNA polymerase III complex EC:2.7.7.6 DNA-directed RNA polymerase
92870	112.469	2.65278	0.365634	7.2553	4.01e-13	4.51e-11	CE5534_73331	40S ribosomal protein S18	559	5	8.05e-36	90.14	5	P:GO:0006412								F:GO:0003723	F:GO:0003735	C:GO:0005840	C:GO:1990904 P:translation	F:RNA binding	F:structural constituent of ribosome	C:ribosome	C:ribonucleoprotein complex
240948	20.1891	2.65097	0.706135	3.7542	0.000173894	0.00241265	fgenesh1_kg.4_#_57_#_Locus2596v1rpkm90.51	RTA1 domain protein	1231	5	6.27e-27	52.5
30510	12.9152	2.64583	0.877206	3.0162	0.00255962	0.0224831	gm1.13974_g	---NA---	243									mobidb-lite (MOBIDB_LITE)				mobidb-lite (MOBIDB_LITE) no GO terms no GO terms
243461	49.5176	2.64534	0.489028	5.40938	6.32e-08	2.33e-06	fgenesh1_kg.69_#_1_#_Locus7912v1rpkm8.84	---NA---	527
243044	40.7879	2.64483	0.548434	4.82251	1.42e-06	3.91e-05	fgenesh1_kg.51_#_16_#_Locus4609v2rpkm32.13	tRNA-dihydrouridine synthase 1	2087	5	1.42e-134	62.78	2	P:GO:0006396								F:GO:0016491 P:RNA processing	F:oxidoreductase activity EC:1 Oxidoreductases
33570	12.1358	2.64192	0.854832	3.09057	0.0019977	0.0183495	gm1.17034_g	---NA---	582
31993	424.047	2.63177	0.532457	4.94269	7.71e-07	2.26e-05	gm1.15457_g	putative wd40 protein	2865	5	2.53e-75	47.98
12432	19.3109	2.62704	0.694147	3.78455	0.000153984	0.0021685	fgenesh1_pg.442_#_2	MT-A70-domain-containing protein	2949	5	8.09e-118	68.63	6	P:GO:0006520								P:GO:0006725	P:GO:0016053	P:GO:1901360	P:GO:1901566	F:GO:0016740 P:amino acid metabolic process	P:cellular aromatic compound metabolic process	P:organic acid biosynthetic process	P:organic cyclic compound metabolic process	P:organonitrogen compound biosynthetic process	F:transferase activity EC:2 Transferases IPR013785 (G3DSA:3.20.20.GENE3D)	IPR006218 (PFAM)	IPR007757 (PFAM)	IPR006219 (TIGRFAM)	mobidb-lite (MOBIDB_LITE)	mobidb-lite (MOBIDB_LITE)	mobidb-lite (MOBIDB_LITE)	mobidb-lite (MOBIDB_LITE)	IPR006219 (PANTHER)	PS51592 (PROSITE_PROFILES)	IPR007757 (PROSITE_PROFILES)	SSF51569 (SUPERFAMILY)	IPR029063 (SUPERFAMILY) P:GO:0006082	P:GO:0006520	P:GO:0006725	P:GO:0006807	P:GO:0008152	P:GO:0009058	P:GO:0009072
133251	6.35947	2.61802	0.966862	2.70775	0.00677413	0.0469351	CE45915_151	---NA---	347
34673	18.0971	2.61708	0.877071	2.98388	0.00284614	0.0243906	gm1.18137_g	---NA---	318
203743	82.2477	2.61518	0.459148	5.69571	1.23e-08	5.46e-07	CE116407_2696	pyridoxal 5'-phosphate synthase lyase subunit PdxS	830	5	6.05e-55	61.21
241072	21.3327	2.61388	0.574527	4.54962	5.37e-06	0.000122909	fgenesh1_kg.6_#_20_#_Locus103v1rpkm3108.18	dynein light chain roadblock-type 1-like isoform X2	757	5	5.14865e-07	90.79	4	P:GO:0007018								C:GO:0005856	C:GO:0005868	C:GO:0110165 P:microtubule-based movement	C:cytoskeleton	C:cytoplasmic dynein complex	C:cellular anatomical entity
247245	48.1667	2.61379	0.437135	5.97937	2.24e-09	1.15e-07	fgenesh1_kg.877_#_2_#_Locus1044v2rpkm6.17_PRE	---NA---	2088
34702	20.9063	2.61366	0.738598	3.53868	0.000402139	0.00493981	gm1.18166_g	tRNA ligase	897	5	6.78e-68	56.16	1	F:GO:0003824	F:catalytic activity
242823	2754.92	2.60966	0.308781	8.45149	2.88e-17	7.36e-15	fgenesh1_kg.45_#_18_#_Locus540v1rpkm685.94	ATP-dependent RNA helicase eIF4A	1821	5	0	94.21	5	P:GO:0006413								F:GO:0003724	F:GO:0003743	F:GO:0005524	F:GO:0016787 P:translational initiation	F:RNA helicase activity	F:translation initiation factor activity	F:ATP binding	F:hydrolase activity EC:3.6.4.13 RNA helicase
34501	47.1404	2.60737	0.471053	5.5352	3.11e-08	1.24e-06	gm1.17965_g	sushi, von Willebrand factor type A, EGF and pentraxin domain-containing protein 1-like isoform X1	1098	5	3.16e-21	47.49
28479	35.1635	2.60643	0.593144	4.39427	1.11e-05	0.000229051	gm1.11943_g	---NA---	366									no IPS match	no IPS match	no IPS match
171149	367.06	2.59897	0.579864	4.48204	7.39e-06	0.000162166	CE83813_13789	polyhydroxybutyrate depolymerase	2139	5	8.41e-92	44.95
177947	161.163	2.5989	0.700279	3.71123	0.000206252	0.00279608	CE90611_1220	uncharacterized protein PHACADRAFT_180404	823	1	5.98e-10	49.73	1	F:GO:0046872	F:metal ion binding
142459	8.93735	2.59467	0.820138	3.1637	0.00155776	0.0150307	CE55123_3110	2-isopropylmalate synthase	2181	5	0	73.78
27368	30.8034	2.58665	0.516996	5.00324	5.64e-07	1.7e-05	gm1.10832_g	reverse transcriptase domain-containing protein	5061	5	4.64e-57	42.92						IPR036397 (G3DSA:3.30.420.GENE3D)				IPR000477 (PFAM)	IPR002156 (PFAM)	IPR036691 (G3DSA:3.60.10.GENE3D)	mobidb-lite (MOBIDB_LITE)	mobidb-lite (MOBIDB_LITE)	mobidb-lite (MOBIDB_LITE)	mobidb-lite (MOBIDB_LITE)	mobidb-lite (MOBIDB_LITE)	PTHR19446 (PANTHER)	IPR002156 (PROSITE_PROFILES)	IPR000477 (PROSITE_PROFILES)	cd09280 (CDD)	cd09076 (CDD)	cd01650 (CDD)	IPR012337 (SUPERFAMILY)	IPR036691 (SUPERFAMILY)	IPR043502 (SUPERFAMILY) F:GO:0003676	F:GO:0004523 F:nucleic acid binding	F:RNA-DNA hybrid ribonuclease activity
178416	345.143	2.58639	0.56964	4.54039	5.62e-06	0.000126615	CE91080_6181	Cuticle-degrading protease	1733	5	2.49e-61	58.93	1	F:GO:0016787	F:hydrolase activity	EC:3	Hydrolases
202573	10.9617	2.57851	0.821654	3.13819	0.00169995	0.0160873	CE115237_27773	30S ribosomal protein S13	1002	5	9.44e-40	69.14	7	P:GO:0006412								F:GO:0003676	F:GO:0003723	F:GO:0003735	C:GO:0005763	C:GO:0005840	C:GO:1990904 P:translation	F:nucleic acid binding	F:RNA binding	F:structural constituent of ribosome	C:mitochondrial small ribosomal subunit	C:ribosome	C:ribonucleoprotein complex
22288	10.7676	2.57721	0.934313	2.7584	0.00580845	0.0418953	gm1.5752_g	---NA---	1014									mobidb-lite (MOBIDB_LITE)				mobidb-lite (MOBIDB_LITE)	mobidb-lite (MOBIDB_LITE) no GO terms no GO terms
19523	270.76	2.56627	0.316568	8.10651	5.21e-16	1.11e-13	gm1.2987_g	uncharacterized protein B0H18DRAFT_1018161	435	5	1.42e-20	66.05						mobidb-lite (MOBIDB_LITE)	no GO terms	no GO terms
209887	197.288	2.56379	0.455758	5.62533	1.85e-08	7.86e-07	MIX202_1779_78	hypothetical protein CC1G_02525	2026	5	1.91e-26	49.42	2	C:GO:0016020								C:GO:0016020 C:membrane	C:membrane
34069	4779.55	2.55973	0.521316	4.91013	9.1e-07	2.63e-05	gm1.17533_g	mitochondrial phosphate carrier protein	331	5	6.27e-37	82.15	3	P:GO:1990547								F:GO:0005315	C:GO:0005743 P:mitochondrial phosphate ion transmembrane transport	F:inorganic phosphate transmembrane transporter activity	C:mitochondrial inner membrane
35082	11.2471	2.55657	0.89349	2.86134	0.00421861	0.0329637	gm1.18546_g	---NA---	306
147034	191.659	2.55289	0.660003	3.868	0.000109731	0.00162459	CE59698_303	---NA---	661
220791	48.7373	2.55176	0.589625	4.32776	1.51e-05	0.000297305	MIX11106_440_100	cytochrome P450 monooxygenase pc-3	1634	5	1.25e-73	61.41	9	P:GO:0016567								F:GO:0004497	F:GO:0005506	F:GO:0016491	F:GO:0016705	F:GO:0020037	F:GO:0046872	C:GO:0016020	C:GO:0016020 P:protein ubiquitination	F:monooxygenase activity	F:iron ion binding	F:oxidoreductase activity	F:oxidoreductase activity, acting on paired donors, with incorporation or reduction of molecular oxygen	F:heme binding	F:metal ion binding	C:membrane	C:membrane
155531	10.1938	2.54774	0.902939	2.82161	0.0047783	0.0359765	CE68195_4045	histone acetyltransferase ESA1	2096	5	3.82e-156	75.06	9	P:GO:0006281								P:GO:0010604	P:GO:0016573	P:GO:0031445	P:GO:0048522	P:GO:0048523	P:GO:0051052	F:GO:0004402	C:GO:0000785 P:DNA repair	P:positive regulation of macromolecule metabolic process	P:histone acetylation	P:regulation of heterochromatin formation	P:positive regulation of cellular process	P:negative regulation of cellular process	P:regulation of DNA metabolic process	F:histone acetyltransferase activity	C:chromatin EC:2.3.1.48 Histone acetyltransferase
31816	13.1604	2.54766	0.728429	3.49748	0.000469676	0.00554543	gm1.15280_g	uncharacterized protein F5891DRAFT_1164187	3174	5	7.92e-140	51.57
146090	78.5658	2.53625	0.50827	4.98997	6.04e-07	1.8e-05	CE58754_12702	---NA---	2036
18016	7.46295	2.53514	0.940902	2.69438	0.00705208	0.0485024	gm1.1480_g	---NA---	426									no IPS match	no IPS match	no IPS match
163253	48.3847	2.53214	0.790748	3.20221	0.00136378	0.0134372	CE75917_1311	Pet127-domain-containing protein	911	5	3.21e-33	62.36	4	P:GO:0000957								P:GO:0000959	C:GO:0005739	C:GO:0005740 P:mitochondrial RNA catabolic process	P:mitochondrial RNA metabolic process	C:mitochondrion	C:mitochondrial envelope
25893	10.4555	2.52385	0.843315	2.99277	0.00276459	0.0238004	gm1.9357_g	aldo/keto reductase	294	5	9.21e-13	63.46						IPR036812 (G3DSA:3.20.20.GENE3D)				IPR036812 (SUPERFAMILY) no GO terms no GO terms
25431	135.142	2.51893	0.375229	6.71304	1.91e-11	1.5e-09	gm1.8895_g	diphthamide biosynthesis protein 2	144	3	5.54728e-07	67.35	3	P:GO:0017183								F:GO:0016740	F:GO:0090560 P:peptidyl-diphthamide biosynthetic process from peptidyl-histidine	F:transferase activity	F:2-(3-amino-3-carboxypropyl)histidine synthase activity mobidb-lite (MOBIDB_LITE)	mobidb-lite (MOBIDB_LITE) no GO terms no GO terms
244936	52.264	2.51795	0.475118	5.29962	1.16e-07	4.06e-06	fgenesh1_kg.148_#_9_#_Locus726v1rpkm473.06	pyridoxamine 5'-phosphate oxidase	610	5	2.82e-58	72.97
207861	315.374	2.5137	0.534183	4.7057	2.53e-06	6.48e-05	CE120525_1276	uncharacterized protein C8R40DRAFT_147418	866	2	4.52e-18	58.94
34508	30.7879	2.51282	0.534766	4.69892	2.62e-06	6.64e-05	gm1.17972_g	thiosulfate sulfurtransferase	120	1	1.20953e-06	83.33	2	F:GO:0016740								F:GO:0016783 F:transferase activity	F:sulfurtransferase activity
156905	17.7092	2.50923	0.872613	2.87554	0.00403339	0.031811	CE69569_9251	---NA---	1499
185822	104.489	2.50413	0.605914	4.13281	3.58e-05	0.000620395	CE98486_383	alpha/beta-Hydrolases superfamily protein	721	5	1.83e-25	50.17	4	P:GO:0019915								F:GO:0016298	F:GO:0016787	C:GO:0005811 P:lipid storage	F:lipase activity	F:hydrolase activity	C:lipid droplet
173140	17.2507	2.49805	0.692473	3.60744	0.000309236	0.00398991	CE85804_11176	---NA---	1086
195779	44.3194	2.49751	0.540647	4.61949	3.85e-06	9.25e-05	CE108443_129	---NA---	546
28377	165.484	2.49492	0.32698	7.63019	2.34e-14	3.56e-12	gm1.11841_g	---NA---	1320									G3DSA:3.10.20.90 (GENE3D)				mobidb-lite (MOBIDB_LITE)	mobidb-lite (MOBIDB_LITE)	mobidb-lite (MOBIDB_LITE)	mobidb-lite (MOBIDB_LITE)	cd01763 (CDD)	IPR029071 (SUPERFAMILY) no GO terms no GO terms
28050	246.855	2.49426	0.323065	7.72064	1.16e-14	1.86e-12	gm1.11514_g	---NA---	906									mobidb-lite (MOBIDB_LITE)				mobidb-lite (MOBIDB_LITE)	mobidb-lite (MOBIDB_LITE) no GO terms no GO terms
160760	86.6147	2.4927	0.562976	4.42772	9.52e-06	0.0002018	CE73424_4908	---NA---	1422
229847	67.6518	2.49121	0.455886	5.46455	4.64e-08	1.79e-06	MIX20162_364_57	armadillo-type protein	369	5	9.6e-38	72	2	F:GO:0004497								C:GO:0005622 F:monooxygenase activity	C:intracellular anatomical structure EC:1 Oxidoreductases
30629	12.2253	2.48318	0.804086	3.08821	0.00201369	0.0184436	gm1.14093_g	---NA---	1677									no IPS match	no IPS match	no IPS match
246221	409.323	2.48145	0.472837	5.248	1.54e-07	5.21e-06	fgenesh1_kg.274_#_5_#_Locus5120v1rpkm27.46	---NA---	380
113864	94.0778	2.48054	0.462784	5.36003	8.32e-08	3e-06	CE26528_6804	major facilitator superfamily domain-containing protein	1578	5	1.55e-111	54.35	4	P:GO:0055085								F:GO:0022857	C:GO:0016020	C:GO:0016020 P:transmembrane transport	F:transmembrane transporter activity	C:membrane	C:membrane
32636	115.898	2.47982	0.408271	6.07396	1.25e-09	6.72e-08	gm1.16100_g	Nrap protein	1467	5	3.01e-88	47.5
208959	9.48887	2.4796	0.85929	2.88564	0.00390622	0.0309963	CE121623_5566	Calcipressin-domain-containing protein	866	5	1.61e-29	53.54	2	P:GO:0019722								F:GO:0003676 P:calcium-mediated signaling	F:nucleic acid binding
5067	118.545	2.47946	0.507974	4.88107	1.06e-06	3.03e-05	fgenesh1_pg.20_#_75	nucleoside diphosphate kinase-like	339	5	6.1e-13	74.52	4	P:GO:0009209								P:GO:0009220	P:GO:0016310	F:GO:0016301 P:pyrimidine ribonucleoside triphosphate biosynthetic process	P:pyrimidine ribonucleotide biosynthetic process	P:phosphorylation	F:kinase activity EC:2.7 Transferring phosphorus-containing groups IPR034907 (PFAM)	IPR036850 (G3DSA:3.30.70.GENE3D)	IPR036850 (SUPERFAMILY) no GO terms no GO terms
100939	25.0846	2.47288	0.600796	4.116	3.86e-05	0.000658237	CE13603_17213	uncharacterized protein F5891DRAFT_1129414	1188	5	1.01e-48	44.47	4	P:GO:0006004								F:GO:0016740	C:GO:0016020	C:GO:0016020 P:fucose metabolic process	F:transferase activity	C:membrane	C:membrane
109520	81.3543	2.47136	0.586112	4.21654	2.48e-05	0.000450948	CE22184_4670	probable phospholipid-transporting ATPase IIB	1945	5	0	74.11
186895	77.0211	2.46183	0.479644	5.13262	2.86e-07	9.13e-06	CE99559_1124	uncharacterized protein C8Q71DRAFT_855191	1918	1	0.000244696	43.29
132076	31.8278	2.45661	0.50896	4.82672	1.39e-06	3.85e-05	CE44740_1535	---NA---	598
22259	142.22	2.45475	0.442944	5.54188	2.99e-08	1.21e-06	gm1.5723_g	---NA---	339									mobidb-lite (MOBIDB_LITE)	no GO terms	no GO terms
26191	130.844	2.45218	0.32879	7.45819	8.77e-14	1.19e-11	gm1.9655_g	terpenoid synthase	483	5	2.03e-10	65.53						IPR013586 (PFAM)				mobidb-lite (MOBIDB_LITE)	mobidb-lite (MOBIDB_LITE)	mobidb-lite (MOBIDB_LITE)	mobidb-lite (MOBIDB_LITE)	mobidb-lite (MOBIDB_LITE) P:GO:0042176	F:GO:0030234	C:GO:0000502 P:regulation of protein catabolic process	F:enzyme regulator activity	C:proteasome complex
32544	145.521	2.45124	0.485398	5.04995	4.42e-07	1.36e-05	gm1.16008_g	SSU processome component Utp10, putative	1284	5	1.24e-31	64.56	3	P:GO:0042254								C:GO:0005634	C:GO:0016020 P:ribosome biogenesis	C:nucleus	C:membrane
167550	25.5792	2.4498	0.734341	3.33605	0.00084978	0.00916752	CE80214_5310	ribonucleoside-diphosphate reductase large chain	2072	5	0	87.88	3	P:GO:0006260								F:GO:0004748	F:GO:0005524 P:DNA replication	F:ribonucleoside-diphosphate reductase activity, thioredoxin disulfide as acceptor	F:ATP binding EC:1.17.4.1 Ribonucleoside-diphosphate reductase
25541	158.379	2.44414	0.337033	7.25192	4.11e-13	4.58e-11	gm1.9005_g	---NA---	2007									no IPS match	no IPS match	no IPS match
25443	90.5545	2.44355	0.508918	4.80145	1.58e-06	4.26e-05	gm1.8907_g	uncharacterized protein EI90DRAFT_3069364	1356	2	4.23e-30	58.87						mobidb-lite (MOBIDB_LITE)				mobidb-lite (MOBIDB_LITE)	mobidb-lite (MOBIDB_LITE) no GO terms no GO terms
29835	316.813	2.44064	0.574907	4.24528	2.18e-05	0.000406048	gm1.13299_g	---NA---	321									mobidb-lite (MOBIDB_LITE)	no GO terms	no GO terms
241167	160.924	2.43708	0.473287	5.14925	2.62e-07	8.38e-06	fgenesh1_kg.7_#_44_#_Locus1942v1rpkm136.30	hypothetical protein SCP_0308800	2529	4	3.41e-27	52.78
27956	54.3114	2.43654	0.53903	4.52023	6.18e-06	0.000137908	gm1.11420_g	uncharacterized protein BXZ73DRAFT_95981	516	1	0.000620368	49.43						no IPS match	no IPS match	no IPS match
31556	154.203	2.43592	0.448678	5.42911	5.66e-08	2.12e-06	gm1.15020_g	beta and beta-prime subunits of DNA dependent RNA-polymerase	801	5	2.46e-59	66.69	4	P:GO:0006360								F:GO:0005488	F:GO:0016779	C:GO:0005634 P:transcription by RNA polymerase I	F:binding	F:nucleotidyltransferase activity	C:nucleus EC:2.7.7 Transferring phosphorus-containing groups
241288	120.187	2.43435	0.38732	6.28512	3.28e-10	1.98e-08	fgenesh1_kg.10_#_14_#_Locus6094v1rpkm18.44	uncharacterized protein MIND_00931800	1152	1	5.29645e-08	47.26
10893	11.2195	2.43109	0.706968	3.43876	0.000584382	0.00673026	fgenesh1_pg.228_#_3	hypothetical protein I203_07717	327	3	3.45173e-08	59.94						IPR046530 (PFAM)				IPR046936 (PANTHER) no GO terms no GO terms
210214	161.698	2.42798	0.525878	4.61701	3.89e-06	9.34e-05	MIX529_450_95	Angio-associated migratory cell protein	673	5	1.1e-47	67.28
220795	247.405	2.427	0.357145	6.79557	1.08e-11	8.93e-10	MIX11110_121656_31	putative SSB2-heat shock protein of HSP70 family, cytosolic	1799	5	0	78.67	20	P:GO:0006616								P:GO:0009636	P:GO:0015833	P:GO:0016192	P:GO:0034620	P:GO:0042026	P:GO:0051085	F:GO:0005524	F:GO:0016887	F:GO:0031072	F:GO:0042277	F:GO:0044183	F:GO:0051082	F:GO:0051787	C:GO:0005634	C:GO:0005829	C:GO:0005886	C:GO:0009986	C:GO:0030446	C:GO:0062040 P:SRP-dependent cotranslational protein targeting to membrane, translocation	P:response to toxic substance	P:peptide transport	P:vesicle-mediated transport	P:cellular response to unfolded protein	P:protein refolding	P:chaperone cofactor-dependent protein refolding	F:ATP binding	F:ATP hydrolysis activity	F:heat shock protein binding
157731	45.2336	2.42682	0.635068	3.82136	0.000132717	0.00191699	CE70395_8088	Fet3 ferroxidase	2052	5	0	61.55
232509	48.4313	2.42648	0.453883	5.34604	8.99e-08	3.19e-06	MIX22824_2733_35	40S ribosomal protein S17-like	887	5	1.22e-53	83.97	4	P:GO:0006412								F:GO:0003735	C:GO:0005840	C:GO:1990904 P:translation	F:structural constituent of ribosome	C:ribosome	C:ribonucleoprotein complex
3841	51.3617	2.42493	0.666911	3.63606	0.000276835	0.00362203	fgenesh1_pg.4_#_91	uncharacterized protein BT62DRAFT_968676	2523	2	1.28e-25	49.74						IPR011990 (G3DSA:1.25.40.GENE3D)				mobidb-lite (MOBIDB_LITE)	mobidb-lite (MOBIDB_LITE) F:GO:0005515 F:protein binding
236800	21.8227	2.42344	0.642104	3.77422	0.000160511	0.00224915	MIX27115_562_56	ARM repeat-containing protein	2880	5	1.98e-143	58.27	3	P:GO:0006886								F:GO:0031267	C:GO:0005634 P:intracellular protein transport	F:small GTPase binding	C:nucleus
172592	20.805	2.41344	0.645291	3.74008	0.000183961	0.00252739	CE85256_23154	Eukaryotic translation initiation factor 3 subunit L	1205	5	8.05e-144	68.32	3	P:GO:0006413								C:GO:0005737	C:GO:0032991 P:translational initiation	C:cytoplasm	C:protein-containing complex
111340	21.6158	2.40861	0.603781	3.98922	6.63e-05	0.00106104	CE24004_27611	acetyl-CoA acetyltransferase, mitochondrial	2030	5	5.99e-173	75.14
19387	25.0283	2.40618	0.512999	4.69042	2.73e-06	6.88e-05	gm1.2851_g	---NA---	1116									mobidb-lite (MOBIDB_LITE)				mobidb-lite (MOBIDB_LITE)	mobidb-lite (MOBIDB_LITE) no GO terms no GO terms
21435	2407.81	2.40608	0.319442	7.53212	4.99e-14	7.3e-12	gm1.4899_g	predicted protein	498	5	2e-38	61.76	3	P:GO:0006520								P:GO:0016053	P:GO:1901566 P:amino acid metabolic process	P:organic acid biosynthetic process	P:organonitrogen compound biosynthetic process IPR027271 (G3DSA:3.30.70.GENE3D)	IPR019455 (PFAM)	IPR004789 (TIGRFAM)	mobidb-lite (MOBIDB_LITE)	mobidb-lite (MOBIDB_LITE)	PTHR31242 (PANTHER)	IPR045865 (SUPERFAMILY) P:GO:0006082	P:GO:0006520	P:GO:0006807	P:GO:0008152	P:GO:0009058	P:GO:0009081	P:GO:0009082	P:GO:0009987	P:GO:0016053	P:GO:0019752	P:GO:0043436	P:GO:0044237	P:GO:0044238	P:GO:0044249	P:GO:0044281	P:GO:0044283	P:GO:0071704	P:GO:1901564	P:GO:1901566
13267	58.4447	2.40387	0.424087	5.66833	1.44e-08	6.29e-07	fgenesh1_pg.923_#_1	---NA---	993									mobidb-lite (MOBIDB_LITE)				mobidb-lite (MOBIDB_LITE)	mobidb-lite (MOBIDB_LITE)	mobidb-lite (MOBIDB_LITE) no GO terms no GO terms
246718	142.572	2.40251	0.601124	3.99669	6.42e-05	0.00103549	fgenesh1_kg.395_#_4_#_Locus9888v1rpkm4.50	---NA---	290
243861	6.95401	2.40107	0.868413	2.76489	0.00569414	0.0412294	fgenesh1_kg.85_#_10_#_Locus2352v4rpkm0.00_PRE	---NA---	270
244489	113.95	2.40094	0.564359	4.25428	2.1e-05	0.000392649	fgenesh1_kg.118_#_4_#_Locus2494v1rpkm95.62	retinol dehydrogenase 13-like	1568	5	1.16e-38	51.58	2	C:GO:0016020								C:GO:0016020 C:membrane	C:membrane
218735	19.5733	2.40092	0.641461	3.74289	0.000181915	0.0025054	MIX9050_71_34	---NA---	1725
168874	32.8886	2.3993	0.746452	3.21427	0.00130777	0.0129991	CE81538_2619	Metallo-dependent phosphatase-like protein	2063	5	5.31e-114	58.63	6	F:GO:0000298								F:GO:0016787	C:GO:0005773	C:GO:0005774	C:GO:0016020	C:GO:0016020 F:endopolyphosphatase activity	F:hydrolase activity	C:vacuole	C:vacuolar membrane	C:membrane	C:membrane
33485	143.59	2.39795	0.592747	4.04549	5.22e-05	0.000860559	gm1.16949_g	Rad60-SLD domain-containing protein	2645	1	2.91e-32	47.04
18942	32.0161	2.39315	0.513357	4.66178	3.13e-06	7.7e-05	gm1.2406_g	GroES-like protein	1107	5	8.65e-42	49.67						IPR020843 (SMART)				IPR013149 (PFAM)	IPR013154 (PFAM)	G3DSA:3.40.50.720 (GENE3D)	G3DSA:3.90.180.10 (GENE3D)	IPR047122 (PANTHER)	IPR047122 (CDD)	IPR011032 (SUPERFAMILY)	IPR036291 (SUPERFAMILY) F:GO:0016491	F:GO:0016651 F:oxidoreductase activity	F:oxidoreductase activity, acting on NAD(P)H
215138	16.5406	2.38861	0.617434	3.8686	0.00010946	0.00162272	MIX5453_154_43	other/WEE protein kinase	4663	5	1.63e-74	58.59	6	P:GO:0006468								P:GO:0016310	F:GO:0000166	F:GO:0004672	F:GO:0005524	F:GO:0016301 P:protein phosphorylation	P:phosphorylation	F:nucleotide binding	F:protein kinase activity	F:ATP binding	F:kinase activity
246991	14.0092	2.38562	0.87493	2.72664	0.00639832	0.0449681	fgenesh1_kg.530_#_1_#_Locus1374v1rpkm213.69	hypothetical protein AGABI2DRAFT_200902	845	4	9.97e-46	57.75
182504	12.0676	2.38383	0.712666	3.34495	0.000822974	0.0089211	CE95168_295	asparagine synthase (glutamine-hydrolyzing), putative	565	5	4.66e-33	72.76	4	P:GO:0006529								F:GO:0000166	F:GO:0004066	C:GO:0005829 P:asparagine biosynthetic process	F:nucleotide binding	F:asparagine synthase (glutamine-hydrolyzing) activity	C:cytosol EC:6.3.5.4 Asparagine synthase (glutamine-hydrolyzing)
241685	440.236	2.37738	0.433001	5.49046	4.01e-08	1.56e-06	fgenesh1_kg.17_#_23_#_Locus2994v1rpkm72.55	methylenetetrahydrofolate reduct	2376	5	0	77.1	4	P:GO:0044237								P:GO:0044281	P:GO:1901564	F:GO:0004489 P:cellular metabolic process	P:small molecule metabolic process	P:organonitrogen compound metabolic process	F:methylenetetrahydrofolate reductase (NAD(P)H) activity EC:1.5.1.20 Methylenetetrahydrofolate reductase (NAD(P)H)
157964	50.2442	2.37629	0.540512	4.39636	1.1e-05	0.000227268	CE70628_3977	uncharacterized protein DEU56DRAFT_914561	540	3	7.1923e-09	89.31
78991	12.7755	2.37224	0.760914	3.11761	0.00182323	0.0169826	e_gw1.161.55.1	FAD dependent oxidoreductase	378	5	2.9e-21	62.44	1	F:GO:0016491	F:oxidoreductase activity
18706	56.664	2.36954	0.506965	4.67397	2.95e-06	7.34e-05	gm1.2170_g	S-adenosyl-L-methionine-dependent methyltransferase	2403	5	4.29e-38	46.61						IPR013216 (PFAM)				IPR029063 (G3DSA:3.40.50.GENE3D)	IPR029063 (G3DSA:3.40.50.GENE3D)	mobidb-lite (MOBIDB_LITE)	mobidb-lite (MOBIDB_LITE)	mobidb-lite (MOBIDB_LITE)	PTHR43591 (PANTHER)	cd02440 (CDD)	IPR029063 (SUPERFAMILY)	IPR029063 (SUPERFAMILY) F:GO:0003824	F:GO:0008168	F:GO:0016740	F:GO:0016741 F:catalytic activity	F:methyltransferase activity	F:transferase activity	F:transferase activity, transferring one-carbon groups
23544	17.8158	2.36425	0.818606	2.88814	0.00387523	0.0308592	gm1.7008_g	uncharacterized protein BT62DRAFT_960538	1692	3	1.28e-43	45.89						IPR012677 (G3DSA:3.30.70.GENE3D)				mobidb-lite (MOBIDB_LITE)	mobidb-lite (MOBIDB_LITE)	mobidb-lite (MOBIDB_LITE)	mobidb-lite (MOBIDB_LITE)	mobidb-lite (MOBIDB_LITE)	PTHR48029 (PANTHER)	IPR000504 (PROSITE_PROFILES)	IPR035979 (SUPERFAMILY) F:GO:0003676	F:GO:0003723	F:GO:0005488	F:GO:0097159	F:GO:1901363 F:nucleic acid binding	F:RNA binding	F:binding	F:organic cyclic compound binding	F:heterocyclic compound binding
168587	23.1977	2.36153	0.749864	3.14927	0.00163677	0.0156474	CE81251_17596	putative ribosome biogenesis protein	930	5	2.91e-65	87.91
240941	19.563	2.35749	0.688654	3.42333	0.00061859	0.00704491	fgenesh1_kg.4_#_50_#_Locus58v1rpkm4866.11	chitin deacetylase	1937	5	2.12e-123	66.02	1	P:GO:0071704	P:organic substance metabolic process
6680	411.246	2.35531	0.357064	6.59633	4.21e-11	3.02e-09	fgenesh1_pg.49_#_41	Ipi1-N domain-containing protein	3366	5	8.25e-58	49.33						IPR005511 (PRINTS)				IPR009081 (PFAM)	IPR011042 (G3DSA:2.120.10.GENE3D)	IPR003231 (TIGRFAM)	IPR013658 (PFAM)	IPR036736 (G3DSA:1.10.1200.GENE3D)	PTHR10907 (PANTHER)	IPR009081 (PROSITE_PROFILES)	IPR003231 (HAMAP)	IPR036736 (SUPERFAMILY)	SSF63829 (SUPERFAMILY) P:GO:0005975	P:GO:0005996	P:GO:0006082	P:GO:0006633	P:GO:0008152	P:GO:0009058	P:GO:0009987	P:GO:0016051	P:GO:0016053	P:GO:0018130	P:GO:0019752	P:GO:0043436	P:GO:0044237	P:GO:0044238	P:GO:0044249	P:GO:0044281	P:GO:0044283	P:GO:0046394	P:GO:0046483
34191	47.141	2.3518	0.501549	4.68907	2.74e-06	6.9e-05	gm1.17655_g	U3 small nucleolar RNA-associated protein 10	1029	5	5.6e-18	46.34	7	P:GO:0006364								P:GO:0042254	C:GO:0005634	C:GO:0005730	C:GO:0016020	C:GO:0016020	C:GO:1990904 P:rRNA processing	P:ribosome biogenesis	C:nucleus	C:nucleolus	C:membrane	C:membrane	C:ribonucleoprotein complex
27897	280.463	2.35041	0.46682	5.03495	4.78e-07	1.46e-05	gm1.11361_g	---NA---	1041									mobidb-lite (MOBIDB_LITE)				mobidb-lite (MOBIDB_LITE)	mobidb-lite (MOBIDB_LITE)	mobidb-lite (MOBIDB_LITE)	mobidb-lite (MOBIDB_LITE)	mobidb-lite (MOBIDB_LITE) no GO terms no GO terms
244359	2799.04	2.3489	0.544683	4.31241	1.61e-05	0.000314364	fgenesh1_kg.111_#_4_#_Locus399v1rpkm977.12	---NA---	921
154632	160.41	2.34152	0.463112	5.05606	4.28e-07	1.32e-05	CE67296_176	Peptidyl-prolyl cis-trans isomerase cyp40	551	5	1.49e-41	80.89	6	P:GO:0000413								P:GO:0006457	F:GO:0003755	F:GO:0016018	C:GO:0005737	C:GO:0043231 P:protein peptidyl-prolyl isomerization	P:protein folding	F:peptidyl-prolyl cis-trans isomerase activity	F:cyclosporin A binding	C:cytoplasm	C:intracellular membrane-bounded organelle EC:5.2.1.8 Peptidylprolyl isomerase
21486	159.958	2.34046	0.696308	3.36125	0.000775902	0.00854019	gm1.4950_g	Oxoglutarate and iron-dependent oxygenase degradation C-term-domain-containing protein	507	5	1.07e-65	69.4	3	F:GO:0016705								F:GO:0043167	F:GO:0051213 F:oxidoreductase activity, acting on paired donors, with incorporation or reduction of molecular oxygen	F:ion binding	F:dioxygenase activity EC:1.14 Acting on paired donors, with incorporation or reduction of molecular oxygen. The oxygen incorporated need not be derived from O(2) G3DSA:2.60.120.620 (GENE3D)	mobidb-lite (MOBIDB_LITE)	mobidb-lite (MOBIDB_LITE)	PTHR12117 (PANTHER) P:GO:0006412	P:GO:0006414	P:GO:0006415	P:GO:0006417	P:GO:0006518	P:GO:0006807	P:GO:0008152	P:GO:0009058	P:GO:0009059	P:GO:0009889	P:GO:0009987	P:GO:0010467	P:GO:0010468	P:GO:0010556	P:GO:0010608	P:GO:0016043	P:GO:0018126	P:GO:0018193	P:GO:0019222	P:GO:0019538	P:GO:0019538	P:GO:0022411
18301	9.67239	2.34041	0.751641	3.11374	0.00184734	0.0171929	gm1.1765_g	P-loop containing nucleoside triphosphate hydrolase protein	1719	5	2.84e-57	49.81						IPR001650 (SMART)				IPR027417 (G3DSA:3.40.50.GENE3D)	IPR027417 (G3DSA:3.40.50.GENE3D)	IPR001650 (PFAM)	mobidb-lite (MOBIDB_LITE)	mobidb-lite (MOBIDB_LITE)	mobidb-lite (MOBIDB_LITE)	PTHR13710 (PANTHER)	IPR014001 (PROSITE_PROFILES)	IPR001650 (PROSITE_PROFILES)	IPR027417 (SUPERFAMILY) P:GO:0000723	P:GO:0000724	P:GO:0000725	P:GO:0006139	P:GO:0006259	P:GO:0006260	P:GO:0006261	P:GO:0006268	P:GO:0006281	P:GO:0006302	P:GO:0006310	P:GO:0006725	P:GO:0006807	P:GO:0006950	P:GO:0006974	P:GO:0006996	P:GO:0007275	P:GO:0008152	P:GO:0009058
17994	41.9785	2.33772	0.526329	4.44155	8.93e-06	0.000191416	gm1.1458_g	probable pre-mRNA-splicing factor ATP-dependent RNA helicase DEAH2 isoform X1	1896	5	0	75.29	2	F:GO:0000166								F:GO:0004386 F:nucleotide binding	F:helicase activity IPR014001 (SMART)	IPR001650 (SMART)	IPR007502 (SMART)	IPR001650 (PFAM)	G3DSA:1.20.120.1080 (GENE3D)	IPR027417 (G3DSA:3.40.50.GENE3D)	IPR007502 (PFAM)	IPR027417 (G3DSA:3.40.50.GENE3D)	mobidb-lite (MOBIDB_LITE)	mobidb-lite (MOBIDB_LITE)	PTHR18934 (PANTHER)	IPR014001 (PROSITE_PROFILES)	IPR001650 (PROSITE_PROFILES)	cd18791 (CDD)	IPR027417 (SUPERFAMILY) F:GO:0003676	F:GO:0003723	F:GO:0004386	F:GO:0005488	F:GO:0097159	F:GO:1901363	C:GO:0005622	C:GO:0005634	C:GO:0005681	C:GO:0016020	C:GO:0032991	C:GO:0043226	C:GO:0043227
18399	13.0858	2.33739	0.755196	3.09507	0.00196764	0.0181624	gm1.1863_g	---NA---	895									mobidb-lite (MOBIDB_LITE)				mobidb-lite (MOBIDB_LITE)	mobidb-lite (MOBIDB_LITE)	mobidb-lite (MOBIDB_LITE)	mobidb-lite (MOBIDB_LITE)	mobidb-lite (MOBIDB_LITE)	mobidb-lite (MOBIDB_LITE) no GO terms no GO terms
14410	35.3705	2.33648	0.652806	3.57913	0.000344743	0.00436338	fgenesh1_pm.31_#_6	beta and beta-prime subunits of DNA dependent RNA-polymerase	1470	5	0	81.26	3	F:GO:0016779								F:GO:0097159	F:GO:1901363 F:nucleotidyltransferase activity	F:organic cyclic compound binding	F:heterocyclic compound binding EC:2.7.7 Transferring phosphorus-containing groups IPR007120 (PFAM)	IPR007647 (PFAM)	G3DSA:3.90.1100.10 (GENE3D)	IPR037033 (G3DSA:2.40.270.GENE3D)	IPR007645 (PFAM)	IPR014724 (G3DSA:2.40.50.GENE3D)	IPR007646 (PFAM)	IPR015712 (PANTHER)	IPR015712 (CDD)	SSF64484 (SUPERFAMILY) P:GO:0006351	F:GO:0003677	F:GO:0003824	F:GO:0003899	F:GO:0016740	F:GO:0016772	F:GO:0016779	F:GO:0032549	F:GO:0140098	F:GO:0140640	C:GO:0000428	C:GO:0005622	C:GO:0005634	C:GO:0005666	C:GO:0016020	C:GO:0030880
144119	11.4755	2.33647	0.697922	3.34775	0.0008147	0.00886144	CE56783_7742	velvet factor-domain-containing protein	1342	5	1.29e-52	58.54	1	C:GO:0005634	C:nucleus
27028	27.9124	2.33375	0.550678	4.23795	2.26e-05	0.000416769	gm1.10492_g	---NA---	3612									mobidb-lite (MOBIDB_LITE)				mobidb-lite (MOBIDB_LITE)	mobidb-lite (MOBIDB_LITE)	mobidb-lite (MOBIDB_LITE)	mobidb-lite (MOBIDB_LITE)	mobidb-lite (MOBIDB_LITE)	mobidb-lite (MOBIDB_LITE)	mobidb-lite (MOBIDB_LITE)	mobidb-lite (MOBIDB_LITE)	mobidb-lite (MOBIDB_LITE)	mobidb-lite (MOBIDB_LITE)	mobidb-lite (MOBIDB_LITE) no GO terms no GO terms
123979	23.4816	2.33064	0.840848	2.77178	0.00557515	0.040603	CE36643_3838	hypothetical protein IE81DRAFT_282126, partial	1682	2	4.33e-60	62.59	2	C:GO:0016020								C:GO:0016020 C:membrane	C:membrane
117814	135.009	2.32687	0.489327	4.75525	1.98e-06	5.21e-05	CE30478_767	cystathionine gamma-lyase	1056	5	6.55e-136	73.81	2	P:GO:0019344								F:GO:0016846 P:cysteine biosynthetic process	F:carbon-sulfur lyase activity EC:4.4 Carbon-sulfur lyases
231429	100.155	2.32469	0.482727	4.81576	1.47e-06	4.01e-05	MIX21744_3946_99	pentatricopeptide repeat protein	1962	5	1.33e-40	42.38	1	C:GO:0005739	C:mitochondrion
246138	14.5348	2.32269	0.755343	3.07501	0.00210495	0.0191161	fgenesh1_kg.260_#_2_#_Locus966v1rpkm337.56	50S ribosomal protein L33	440	5	2.2e-12	68.06	5	P:GO:0006412								F:GO:0003735	C:GO:0005840	C:GO:0009536	C:GO:1990904 P:translation	F:structural constituent of ribosome	C:ribosome	C:plastid	C:ribonucleoprotein complex
241047	35.4536	2.3173	0.509859	4.54497	5.49e-06	0.000124639	fgenesh1_kg.5_#_63_#_Locus5119v2rpkm10.51	SURF1 family-domain-containing protein	1464	5	7.55e-76	74.4	2	P:GO:0008152								F:GO:0008483 P:metabolic process	F:transaminase activity EC:2.6.1 Transferring nitrogenous groups
245021	475.352	2.31428	0.302901	7.6404	2.17e-14	3.34e-12	fgenesh1_kg.152_#_19_#_Locus2288v1rpkm109.75	uncharacterized protein DACRYDRAFT_22092	2054	5	1.45e-59	57.39	2	C:GO:0016020								C:GO:0016020 C:membrane	C:membrane
25575	1671.52	2.31355	0.529765	4.36712	1.26e-05	0.000254334	gm1.9039_g	uncharacterized protein E1B28_008504	276	1	2.6896e-09	75.36						IPR021134 (PFAM)				IPR044669 (PANTHER) F:GO:0005254 F:chloride channel activity
26621	19.6704	2.31284	0.716888	3.22622	0.00125436	0.0125793	gm1.10085_g	---NA---	5274									mobidb-lite (MOBIDB_LITE)				mobidb-lite (MOBIDB_LITE)	mobidb-lite (MOBIDB_LITE)	mobidb-lite (MOBIDB_LITE)	mobidb-lite (MOBIDB_LITE)	mobidb-lite (MOBIDB_LITE)	mobidb-lite (MOBIDB_LITE)	mobidb-lite (MOBIDB_LITE)	mobidb-lite (MOBIDB_LITE)	mobidb-lite (MOBIDB_LITE)	mobidb-lite (MOBIDB_LITE)	mobidb-lite (MOBIDB_LITE) no GO terms no GO terms
29754	25.3404	2.31121	0.727835	3.17547	0.00149596	0.0145359	gm1.13218_g	---NA---	309									no IPS match	no IPS match	no IPS match
27604	251.894	2.30799	0.54069	4.26859	1.97e-05	0.000372002	gm1.11068_g	tRNA pseudouridine synthase D	1160	5	2.82e-46	51.76	6	P:GO:0001522								P:GO:0008033	P:GO:0009451	F:GO:0003723	F:GO:0009982	F:GO:0016853 P:pseudouridine synthesis	P:tRNA processing	P:RNA modification	F:RNA binding	F:pseudouridine synthase activity	F:isomerase activity G3DSA:3.30.70.3160 (GENE3D)	IPR001656 (PFAM)	mobidb-lite (MOBIDB_LITE)	mobidb-lite (MOBIDB_LITE)	mobidb-lite (MOBIDB_LITE)	mobidb-lite (MOBIDB_LITE)	mobidb-lite (MOBIDB_LITE)	IPR001656 (PANTHER)	IPR020103 (SUPERFAMILY) P:GO:0001522	P:GO:0006139	P:GO:0006725	P:GO:0006807	P:GO:0008152	P:GO:0009451	P:GO:0009987	P:GO:0016070	P:GO:0034641	P:GO:0043170	P:GO:0043412
33275	108.569	2.30451	0.418763	5.50314	3.73e-08	1.47e-06	gm1.16739_g	---NA---	699
11797	176.177	2.29738	0.374603	6.13283	8.63e-10	4.81e-08	fgenesh1_pg.319_#_1	---NA---	2745									mobidb-lite (MOBIDB_LITE)				mobidb-lite (MOBIDB_LITE)	mobidb-lite (MOBIDB_LITE)	mobidb-lite (MOBIDB_LITE)	mobidb-lite (MOBIDB_LITE)	mobidb-lite (MOBIDB_LITE)	mobidb-lite (MOBIDB_LITE)	mobidb-lite (MOBIDB_LITE)	mobidb-lite (MOBIDB_LITE)	mobidb-lite (MOBIDB_LITE)	mobidb-lite (MOBIDB_LITE)	mobidb-lite (MOBIDB_LITE)	mobidb-lite (MOBIDB_LITE)	mobidb-lite (MOBIDB_LITE)	mobidb-lite (MOBIDB_LITE)	mobidb-lite (MOBIDB_LITE)	mobidb-lite (MOBIDB_LITE)	mobidb-lite (MOBIDB_LITE) no GO terms no GO terms
32373	40.5287	2.2973	0.503898	4.55907	5.14e-06	0.000118715	gm1.15837_g	---NA---	810
210190	220.034	2.28797	0.394825	5.79489	6.84e-09	3.21e-07	MIX505_145_78	uncharacterized protein BT62DRAFT_1071817	2578	2	3.33e-18	52.71
225763	10.4929	2.28684	0.852547	2.68236	0.0073105	0.049523	MIX16078_81_29	---NA---	2584
15775	44.0677	2.2838	0.519973	4.39214	1.12e-05	0.000230879	fgenesh1_pm.168_#_1	alcohol dehydrogenase	1083	5	2.43e-60	60.02	1	F:GO:0016491	F:oxidoreductase activity			IPR020843 (SMART)				IPR013149 (PFAM)	G3DSA:3.90.180.10 (GENE3D)	G3DSA:3.40.50.720 (GENE3D)	mobidb-lite (MOBIDB_LITE)	mobidb-lite (MOBIDB_LITE)	PTHR45033 (PANTHER)	IPR011032 (SUPERFAMILY)	IPR036291 (SUPERFAMILY) F:GO:0016491 F:oxidoreductase activity
25162	68.0583	2.28339	0.476352	4.7935	1.64e-06	4.41e-05	gm1.8626_g	P-loop containing nucleoside triphosphate hydrolase protein	2409	5	8.88e-138	54.77	7	F:GO:0000166								F:GO:0003724	F:GO:0004386	F:GO:0005524	F:GO:0016787	F:GO:0016817	C:GO:0005739 F:nucleotide binding	F:RNA helicase activity	F:helicase activity	F:ATP binding	F:hydrolase activity	F:hydrolase activity, acting on acid anhydrides	C:mitochondrion IPR001650 (SMART)	IPR022192 (PFAM)	G3DSA:1.20.58.1080 (GENE3D)	IPR027417 (G3DSA:3.40.50.GENE3D)	IPR027417 (G3DSA:3.40.50.GENE3D)	IPR001650 (PFAM)	G3DSA:1.20.272.40 (GENE3D)	mobidb-lite (MOBIDB_LITE)	mobidb-lite (MOBIDB_LITE)	PTHR12131 (PANTHER)	IPR001650 (PROSITE_PROFILES)	IPR044774 (CDD)	cd18805 (CDD)	IPR027417 (SUPERFAMILY) P:GO:0000959	P:GO:0000963	P:GO:0006139	P:GO:0006396
107794	29.9503	2.28272	0.553651	4.12302	3.74e-05	0.000644328	CE20458_74409	ubiquitin-conjugating enzyme E2-16 kDa	878	5	1.3e-93	94.69	3	P:GO:0070647								F:GO:0005524	F:GO:0016740 P:protein modification by small protein conjugation or removal	F:ATP binding	F:transferase activity EC:2 Transferases
124176	1091.8	2.28207	0.445314	5.12463	2.98e-07	9.5e-06	CE36840_6752	---NA---	3020
180169	41.1771	2.28062	0.710367	3.21048	0.00132515	0.0131371	CE92833_4902	hypothetical protein STEHIDRAFT_111261	1274	5	5.53e-80	51.45	6	P:GO:0006281								P:GO:0006974	P:GO:0016226	P:GO:0097428	C:GO:0005634	C:GO:0097361 P:DNA repair	P:cellular response to DNA damage stimulus	P:iron-sulfur cluster assembly	P:protein maturation by iron-sulfur cluster transfer	C:nucleus	C:CIA complex
166676	14.0007	2.27949	0.696764	3.27153	0.00106966	0.0110624	CE79340_482	uncharacterized protein EDB91DRAFT_421628	1013	2	1.44e-24	46.03
118773	20.1582	2.27806	0.624542	3.64757	0.000264735	0.00347585	CE31437_1946	methylenetetrahydrofolate reduct	2064	5	0	77.1	4	P:GO:0044237								P:GO:0044281	P:GO:1901564	F:GO:0004489 P:cellular metabolic process	P:small molecule metabolic process	P:organonitrogen compound metabolic process	F:methylenetetrahydrofolate reductase (NAD(P)H) activity EC:1.5.1.20 Methylenetetrahydrofolate reductase (NAD(P)H)
34603	470.708	2.2735	0.594309	3.82545	0.000130533	0.00189517	gm1.18067_g	Ran GTPase-activating protein 1	420	5	6.97e-53	77.75
27860	8.90007	2.26738	0.844169	2.68593	0.00723277	0.0493182	gm1.11324_g	---NA---	1275									IPR011515 (PFAM)				mobidb-lite (MOBIDB_LITE)	mobidb-lite (MOBIDB_LITE)	mobidb-lite (MOBIDB_LITE)	mobidb-lite (MOBIDB_LITE)	mobidb-lite (MOBIDB_LITE)	mobidb-lite (MOBIDB_LITE)	mobidb-lite (MOBIDB_LITE)	mobidb-lite (MOBIDB_LITE) P:GO:0045132	C:GO:0000775	C:GO:0005634 P:meiotic chromosome segregation	C:chromosome, centromeric region	C:nucleus
26057	86.6858	2.26733	0.393036	5.76876	7.99e-09	3.68e-07	gm1.9521_g	kinase-like domain-containing protein	3063	5	6.02e-18	48.77	7	P:GO:0006468								P:GO:0016310	F:GO:0004672	F:GO:0004674	F:GO:0005524	F:GO:0016301	C:GO:0000781 P:protein phosphorylation	P:phosphorylation	F:protein kinase activity	F:protein serine/threonine kinase activity	F:ATP binding	F:kinase activity	C:chromosome, telomeric region IPR001245 (PFAM)	G3DSA:1.10.510.10 (GENE3D)	mobidb-lite (MOBIDB_LITE)	mobidb-lite (MOBIDB_LITE)	mobidb-lite (MOBIDB_LITE)	PTHR44329 (PANTHER)	IPR000719 (PROSITE_PROFILES)	IPR011009 (SUPERFAMILY) P:GO:0006468	F:GO:0003824	F:GO:0004672	F:GO:0005524	F:GO:0016301	F:GO:0016740	F:GO:0016772	F:GO:0016773	F:GO:0140096 P:protein phosphorylation	F:catalytic activity
10153	70.1624	2.26732	0.433331	5.2323	1.67e-07	5.57e-06	fgenesh1_pg.176_#_7	MFS general substrate transporter	2457	5	5.84e-51	48.24	4	P:GO:0055085								F:GO:0022857	C:GO:0016020	C:GO:0016020 P:transmembrane transport	F:transmembrane transporter activity	C:membrane	C:membrane IPR036259 (G3DSA:1.20.1250.GENE3D)	mobidb-lite (MOBIDB_LITE)	mobidb-lite (MOBIDB_LITE)	mobidb-lite (MOBIDB_LITE)	PTHR11360 (PANTHER)	IPR036259 (SUPERFAMILY)	IPR036259 (SUPERFAMILY) C:GO:0000322	C:GO:0000323	C:GO:0000324	C:GO:0000329	C:GO:0005622	C:GO:0005737	C:GO:0005773	C:GO:0005774	C:GO:0016020	C:GO:0016020	C:GO:0031090	C:GO:0031224	C:GO:0031300	C:GO:0031301	C:GO:0043226	C:GO:0043227	C:GO:0043229
21859	86.7009	2.26698	0.558428	4.05958	4.92e-05	0.000817081	gm1.5323_g	---NA---	678									IPR021714 (PFAM)				mobidb-lite (MOBIDB_LITE) no GO terms no GO terms
25217	24.307	2.26652	0.540826	4.19085	2.78e-05	0.000498736	gm1.8681_g	Werner syndrome ATP-dependent helicase isoform X3	846	5	6.95e-46	55.13	4	P:GO:0006139								P:GO:0090305	F:GO:0003676	F:GO:0008408 P:nucleobase-containing compound metabolic process	P:nucleic acid phosphodiester bond hydrolysis	F:nucleic acid binding	F:3'-5' exonuclease activity IPR002562 (SMART)	IPR002562 (PFAM)	IPR036397 (G3DSA:3.30.420.GENE3D)	PTHR13620 (PANTHER)	PS51257 (PROSITE_PROFILES)	cd06141 (CDD)	IPR012337 (SUPERFAMILY) P:GO:0006139	F:GO:0003676	F:GO:0008408	C:GO:0005622	C:GO:0005634	C:GO:0005737	C:GO:0016020	C:GO:0043226	C:GO:0043227	C:GO:0043229	C:GO:0043231	C:GO:0110165 P:nucleobase-containing compound metabolic process	F:nucleic acid binding	F:3'-5' exonuclease activity	C:intracellular anatomical structure	C:nucleus	C:cytoplasm
130831	65.1073	2.26138	0.572154	3.95239	7.74e-05	0.00119813	CE43495_1240	putative extracellular serine-rich protein	1547	5	4.41e-63	55.68
6280	14.896	2.26062	0.637388	3.5467	0.000390091	0.00482341	fgenesh1_pg.41_#_51	UBA/TS-N domain protein	1278	5	1.16e-30	77.92						IPR036869 (G3DSA:1.10.287.GENE3D)				mobidb-lite (MOBIDB_LITE)	mobidb-lite (MOBIDB_LITE)	mobidb-lite (MOBIDB_LITE)	mobidb-lite (MOBIDB_LITE)	mobidb-lite (MOBIDB_LITE)	PTHR23172 (PANTHER)	IPR001623 (CDD)	IPR036869 (SUPERFAMILY) P:GO:0006810	P:GO:0006897	P:GO:0006898	P:GO:0006900	P:GO:0006996	P:GO:0009987	P:GO:0010324	P:GO:0016043	P:GO:0016050	P:GO:0016192	P:GO:0022411	P:GO:0032984	P:GO:0032984	P:GO:0043933	P:GO:0051179	P:GO:0051234	P:GO:0051261	P:GO:0061024	P:GO:0071840	P:GO:0072583	F:GO:0005488
122165	104.261	2.25432	0.406258	5.54899	2.87e-08	1.16e-06	CE34829_341	ATP-dependent DNA helicase RecQ	547	5	2.48e-10	56.96	8	P:GO:0006289								P:GO:0006367	F:GO:0000166	F:GO:0003676	F:GO:0005524	F:GO:0016787	C:GO:0000439	C:GO:0005634 P:nucleotide-excision repair	P:transcription initiation at RNA polymerase II promoter	F:nucleotide binding	F:nucleic acid binding	F:ATP binding	F:hydrolase activity	C:transcription factor TFIIH core complex	C:nucleus
25430	215.67	2.25322	0.467657	4.81811	1.45e-06	3.99e-05	gm1.8894_g	2-(3-amino-3-carboxypropyl)histidine synthase subunit 2	369	5	1.13e-12	57.3						IPR042263 (G3DSA:3.40.50.GENE3D)				IPR016435 (TIGRFAM)	IPR016435 (PANTHER) P:GO:0002181	P:GO:0006412	P:GO:0006414	P:GO:0006417	P:GO:0006518	P:GO:0006807	P:GO:0008152	P:GO:0009058	P:GO:0009059	P:GO:0009889	P:GO:0009987	P:GO:0010467	P:GO:0010468	P:GO:0010556	P:GO:0010608	P:GO:0017183	P:GO:0018193	P:GO:0019222	P:GO:0019538	P:GO:0019538	P:GO:0031323	P:GO:0031326	P:GO:0034248	P:GO:0034641	P:GO:0034645	P:GO:0036211	P:GO:0036211
19566	119.957	2.2439	0.547135	4.10118	4.11e-05	0.000695502	gm1.3030_g	---NA---	423									no IPS match	no IPS match	no IPS match
19525	614.591	2.2436	0.309887	7.24006	4.48e-13	4.81e-11	gm1.2989_g	---NA---	120									no IPS match	no IPS match	no IPS match
32311	13.3548	2.2417	0.660768	3.39256	0.000692424	0.007737	gm1.15775_g	---NA---	468
214248	10.6566	2.23854	0.770249	2.90625	0.00365786	0.0296103	MIX4563_224_50	4-O-methyltransferase 1	1338	5	8.13e-57	48.33	4	P:GO:0032259								F:GO:0008168	F:GO:0008171	F:GO:0016740 P:methylation	F:methyltransferase activity	F:O-methyltransferase activity	F:transferase activity
17040	8.49278	2.23697	0.826554	2.70638	0.0068021	0.0470998	gm1.504_g	---NA---	3222									mobidb-lite (MOBIDB_LITE)				mobidb-lite (MOBIDB_LITE)	mobidb-lite (MOBIDB_LITE)	mobidb-lite (MOBIDB_LITE)	mobidb-lite (MOBIDB_LITE)	mobidb-lite (MOBIDB_LITE)	mobidb-lite (MOBIDB_LITE) no GO terms no GO terms
86397	43.3142	2.23605	0.509231	4.39102	1.13e-05	0.000231649	e_gw1.706.19.1	hypothetical protein BP01DRAFT_242891	201	4	1.69e-19	63.59
99721	304.646	2.23564	0.427814	5.22571	1.73e-07	5.76e-06	CE12385_5927	alpha-amylase family protein	1866	5	1.04e-159	65.3
211789	45.6792	2.22441	0.56216	3.95691	7.59e-05	0.00118327	MIX2104_14692_100	hypothetical protein CONPUDRAFT_133770	970	5	2.69e-80	75.32
32675	143.604	2.21968	0.521478	4.25651	2.08e-05	0.000390052	gm1.16139_g	Nrap protein	1540	5	8.78e-64	51.72	2	C:GO:0005634								C:GO:0032991 C:nucleus	C:protein-containing complex
7197	52.7165	2.21617	0.456369	4.8561	1.2e-06	3.38e-05	fgenesh1_pg.62_#_8	---NA---	357									mobidb-lite (MOBIDB_LITE)				mobidb-lite (MOBIDB_LITE)	mobidb-lite (MOBIDB_LITE) no GO terms no GO terms
245271	195.217	2.21559	0.376906	5.87838	4.14e-09	2.05e-07	fgenesh1_kg.169_#_2_#_Locus201v1rpkm1877.39	atp3 gamma subunit of the F1 sector of mitochondrial F1F0 ATP synthase	1187	5	8.99e-130	76.75	3	P:GO:0006754								P:GO:0006811	C:GO:0016020 P:ATP biosynthetic process	P:monoatomic ion transport	C:membrane
33884	36.7395	2.21161	0.499813	4.42488	9.65e-06	0.000204094	gm1.17348_g	retrotransposon-derived protein PEG10 isoform 2	1527	2	8.93867e-09	44.35	5	P:GO:0015074								F:GO:0003676	F:GO:0003723	F:GO:0008270	C:GO:0005634 P:DNA integration	F:nucleic acid binding	F:RNA binding	F:zinc ion binding	C:nucleus
181225	282.635	2.20944	0.500914	4.41081	1.03e-05	0.000215389	CE93889_3902	uncharacterized protein P174DRAFT_55892	719	2	2.52073e-07	53.63
130827	53.7451	2.20634	0.606903	3.6354	0.000277549	0.00362715	CE43491_1790	putative extracellular serine-rich protein	1582	5	5.92e-63	55.68
29573	23.562	2.20499	0.700447	3.14797	0.00164407	0.0156913	gm1.13037_g	uncharacterized protein C8R40DRAFT_1081090	2016	5	3.58e-123	52.17	4	P:GO:0006355								P:GO:0006357	F:GO:0000981	F:GO:0008270 P:regulation of DNA-templated transcription	P:regulation of transcription by RNA polymerase II	F:DNA-binding transcription factor activity, RNA polymerase II-specific	F:zinc ion binding IPR007219 (SMART)	IPR001138 (SMART)	IPR001138 (PFAM)	IPR007219 (PFAM)	IPR036864 (G3DSA:4.10.240.GENE3D)	mobidb-lite (MOBIDB_LITE)	mobidb-lite (MOBIDB_LITE)	mobidb-lite (MOBIDB_LITE)	mobidb-lite (MOBIDB_LITE)	PTHR47338 (PANTHER)	IPR001138 (PROSITE_PROFILES)	IPR001138 (CDD)	cd12148 (CDD)	IPR036864 (SUPERFAMILY) P:GO:0006351	P:GO:0006355	F:GO:0000981	F:GO:0003677	F:GO:0008270	C:GO:0005622	C:GO:0005634	C:GO:0016020	C:GO:0043226	C:GO:0043227
101143	21.1919	2.20132	0.753749	2.9205	0.00349468	0.0285405	CE13807_130	---NA---	836
28931	32.5377	2.19836	0.492919	4.45988	8.2e-06	0.000177446	gm1.12395_g	---NA---	597									no IPS match	no IPS match	no IPS match
126922	19.9947	2.19231	0.578235	3.79138	0.000149813	0.0021284	CE39586_2284	anaphase-promoting complex subunit 10 isoform X2	686	5	3.66e-46	63.78	6	P:GO:0010087								P:GO:0016567	P:GO:0032876	P:GO:0051301	F:GO:0005515	C:GO:0016604 P:phloem or xylem histogenesis	P:protein ubiquitination	P:negative regulation of DNA endoreduplication	P:cell division	F:protein binding	C:nuclear body
229418	733.003	2.19222	0.475991	4.60559	4.11e-06	9.78e-05	MIX19733_245_60	hypothetical protein FA10DRAFT_229407	1483	1	6.56e-18	59.83
201026	24.8604	2.18809	0.811678	2.69576	0.00702287	0.0483903	CE113690_64573	60S ribosomal protein L30	579	5	7.23e-28	85.59	5	P:GO:0006364								P:GO:0048025	F:GO:0003735	F:GO:0030627	C:GO:0022625 P:rRNA processing	P:negative regulation of mRNA splicing, via spliceosome	F:structural constituent of ribosome	F:pre-mRNA 5'-splice site binding	C:cytosolic large ribosomal subunit
223500	14.0815	2.18789	0.629958	3.47308	0.000514523	0.0060181	MIX13815_7732_89	pseudouridylate synthase 7 homolog isoform X1	1217	5	1.87e-89	58.38	6	P:GO:0001522								P:GO:0008033	P:GO:0009451	F:GO:0003723	F:GO:0009982	F:GO:0016853 P:pseudouridine synthesis	P:tRNA processing	P:RNA modification	F:RNA binding	F:pseudouridine synthase activity	F:isomerase activity
32652	365.439	2.18749	0.355516	6.153	7.6e-10	4.28e-08	gm1.16116_g	---NA---	294
8909	110.12	2.1853	0.528746	4.13299	3.58e-05	0.000620395	fgenesh1_pg.115_#_24	P-loop containing nucleoside triphosphate hydrolase protein	4488	5	0	92.64						IPR023366 (G3DSA:2.40.30.GENE3D)				IPR005294 (TIGRFAM)	IPR004100 (PFAM)	IPR000793 (PFAM)	IPR011502 (PFAM)	IPR038376 (G3DSA:1.20.150.GENE3D)	IPR000194 (PFAM)	IPR027417 (G3DSA:3.40.50.GENE3D)	mobidb-lite (MOBIDB_LITE)	mobidb-lite (MOBIDB_LITE)	IPR005294 (PANTHER)	IPR005294 (HAMAP)	IPR000793 (CDD)	IPR033732 (CDD)	cd18116 (CDD)	IPR036121 (SUPERFAMILY)	IPR027417 (SUPERFAMILY)	SSF47917 (SUPERFAMILY) P:GO:0006139	P:GO:0006163	P:GO:0006164	P:GO:0006725	P:GO:0006753	P:GO:0006754	P:GO:0006793	P:GO:0006796	P:GO:0006807	P:GO:0006810	P:GO:0006811	P:GO:0006812
34536	183.11	2.17915	0.50885	4.28251	1.85e-05	0.000354237	gm1.18000_g	---NA---	366
29644	117.015	2.17562	0.353476	6.15493	7.51e-10	4.25e-08	gm1.13108_g	Reverse transcriptase (RNA-dependent DNA polymerase)	3351	5	1.69e-127	43.71	9	P:GO:0000122								P:GO:0090502	F:GO:0003676	F:GO:0003824	F:GO:0004523	F:GO:0008270	F:GO:0046872	C:GO:0005634	C:GO:0017053 P:negative regulation of transcription by RNA polymerase II	P:RNA phosphodiester bond hydrolysis, endonucleolytic	F:nucleic acid binding	F:catalytic activity	F:RNA-DNA hybrid ribonuclease activity	F:zinc ion binding	F:metal ion binding	C:nucleus	C:transcription repressor complex IPR002156 (PFAM)	IPR036397 (G3DSA:3.30.420.GENE3D)	IPR000477 (PFAM)	mobidb-lite (MOBIDB_LITE)	mobidb-lite (MOBIDB_LITE)	mobidb-lite (MOBIDB_LITE)	PTHR33481 (PANTHER)	IPR002156 (PROSITE_PROFILES)	IPR000477 (PROSITE_PROFILES)	cd01650 (CDD)	cd09276 (CDD)	IPR012337 (SUPERFAMILY)	IPR043502 (SUPERFAMILY) F:GO:0003676
112416	229.706	2.17014	0.349128	6.2159	5.1e-10	3.02e-08	CE25080_131640	60S ribosomal protein L7A variant 1	1240	5	9.64e-105	80.51	3	P:GO:0000470								F:GO:0003723	C:GO:0022625 P:maturation of LSU-rRNA	F:RNA binding	C:cytosolic large ribosomal subunit
245723	30.7512	2.16037	0.676956	3.1913	0.00141633	0.013876	fgenesh1_kg.212_#_10_#_Locus20534v1rpkm1.18	---NA---	316
241769	90.4549	2.1581	0.576357	3.74437	0.000180845	0.00249371	fgenesh1_kg.19_#_16_#_Locus868v1rpkm378.11	N-terminal nucleophile aminohydrolase	890	5	3.74e-142	84.28	5	P:GO:0043161								F:GO:0016787	C:GO:0005634	C:GO:0005737	C:GO:0019773 P:proteasome-mediated ubiquitin-dependent protein catabolic process	F:hydrolase activity	C:nucleus	C:cytoplasm	C:proteasome core complex, alpha-subunit complex EC:3 Hydrolases
224256	126.024	2.15772	0.476597	4.52735	5.97e-06	0.000134141	MIX14571_67_65	ornithine carbamoyltransferase	1070	5	1.31e-72	63.82	1	P:GO:0006520	P:amino acid metabolic process
16660	133.889	2.15523	0.460563	4.67955	2.88e-06	7.17e-05	gm1.124_g	---NA---	678									mobidb-lite (MOBIDB_LITE)	no GO terms	no GO terms
242857	11.4888	2.15381	0.728566	2.95624	0.00311419	0.0261694	fgenesh1_kg.46_#_14_#_Locus16872v1rpkm1.58	uncharacterized protein BJ212DRAFT_1269010	359	1	0.000799817	50
95959	15.8283	2.15182	0.709406	3.03328	0.00241915	0.0214502	CE8623_17181	predicted protein	1217	5	1.11e-43	58.05	3	P:GO:0006890								C:GO:0016020	C:GO:0016020 P:retrograde vesicle-mediated transport, Golgi to endoplasmic reticulum	C:membrane	C:membrane
25572	376.016	2.14667	0.366521	5.85687	4.72e-09	2.29e-07	gm1.9036_g	UPF0187-domain-containing protein	402	5	5.01e-48	64.37						IPR021134 (PFAM)				IPR044669 (PANTHER) F:GO:0005254 F:chloride channel activity
17913	26.9969	2.14637	0.487736	4.40068	1.08e-05	0.000223619	gm1.1377_g	uncharacterized protein RhiXN_06233	537	4	8.93e-30	70.05						no IPS match	no IPS match	no IPS match
31966	472.476	2.14012	0.400053	5.34959	8.82e-08	3.14e-06	gm1.15430_g	---NA---	876
156026	220.356	2.13932	0.323205	6.61907	3.61e-11	2.62e-09	CE68690_7503	cysteine proteinase	506	5	1.12e-36	73.57	4	P:GO:0043161								P:GO:0061136	F:GO:0008234	C:GO:0000502 P:proteasome-mediated ubiquitin-dependent protein catabolic process	P:regulation of proteasomal protein catabolic process	F:cysteine-type peptidase activity	C:proteasome complex EC:3.4 Acting on peptide bonds (peptidases)
12941	136.229	2.13873	0.33111	6.45926	1.05e-10	6.88e-09	fgenesh1_pg.641_#_1	---NA---	1899									G3DSA:3.40.395.10 (GENE3D)				IPR003653 (PFAM)	IPR003653 (PROSITE_PROFILES)	IPR038765 (SUPERFAMILY) P:GO:0006508	F:GO:0008234 P:proteolysis	F:cysteine-type peptidase activity
146950	535.186	2.1358	0.405459	5.26762	1.38e-07	4.73e-06	CE59614_2779	hypothetical protein JR316_0003606	1337	1	8.33549e-06	50
33960	138.74	2.13469	0.388516	5.49448	3.92e-08	1.54e-06	gm1.17424_g	prenylcysteine oxidase 1	840	5	2.62e-27	45.82
25573	798.368	2.13251	0.290575	7.33892	2.15e-13	2.63e-11	gm1.9037_g	UPF0187-domain-containing protein	402	5	2.23e-47	64.52						IPR021134 (PFAM)				IPR044669 (PANTHER) F:GO:0005254 F:chloride channel activity
17942	9.75791	2.13182	0.762294	2.79658	0.00516462	0.0384801	gm1.1406_g	---NA---	390									IPR045339 (PFAM)	no GO terms	no GO terms
131763	64.6495	2.13137	0.745306	2.85972	0.00424015	0.0331091	CE44427_280	chitin synthase 8	1064	5	8.5e-148	62.04	4	F:GO:0003774								F:GO:0003779	F:GO:0005524	C:GO:0016459 F:cytoskeletal motor activity	F:actin binding	F:ATP binding	C:myosin complex
187269	10.6555	2.12947	0.758318	2.80815	0.00498271	0.037377	CE99933_1258	---NA---	1255
139921	25.8215	2.12881	0.616724	3.4518	0.000556869	0.00643977	CE52585_20	---NA---	379
19737	84.0131	2.12065	0.569263	3.72526	0.000195112	0.00266756	gm1.3201_g	uncharacterized protein EDB93DRAFT_1048800, partial	810	1	4.36e-11	53.3						mobidb-lite (MOBIDB_LITE)				mobidb-lite (MOBIDB_LITE) no GO terms no GO terms
22199	343.966	2.11824	0.553441	3.8274	0.000129502	0.00188507	gm1.5663_g	uncharacterized protein EDB93DRAFT_1254655	2550	1	2.03e-19	40.31						IPR023213 (G3DSA:3.30.559.GENE3D)				G3DSA:3.30.559.30 (GENE3D)	IPR009992 (PFAM)	mobidb-lite (MOBIDB_LITE)	mobidb-lite (MOBIDB_LITE)	PTHR42034 (PANTHER)	IPR001810 (PROSITE_PROFILES)	cd09917 (CDD)	IPR036047 (SUPERFAMILY) P:GO:0043386	F:GO:0005515	F:GO:0016407 P:mycotoxin biosynthetic process	F:protein binding	F:acetyltransferase activity
106286	107.931	2.1172	0.588979	3.5947	0.000324762	0.00415253	CE18950_2424	Protein priA	1620	5	1.47e-10	50.97
246003	1248.19	2.11678	0.362946	5.83222	5.47e-09	2.62e-07	fgenesh1_kg.242_#_6_#_Locus2251v1rpkm112.00	hypothetical protein CC1G_03468	672	2	1.39047e-07	89.47
10249	219.863	2.11656	0.390739	5.41681	6.07e-08	2.26e-06	fgenesh1_pg.182_#_4	Golgi phospho protein 3	4311	5	7.9e-132	76.63	1	C:GO:0110165	C:cellular anatomical entity			IPR008628 (PFAM)				IPR038261 (G3DSA:1.10.3630.GENE3D)	mobidb-lite (MOBIDB_LITE)	mobidb-lite (MOBIDB_LITE)	IPR008628 (PANTHER)	cd12148 (CDD)	IPR001138 (CDD) P:GO:0006355	P:GO:0006810	P:GO:0006890	P:GO:0006892	P:GO:0006893	P:GO:0006900	P:GO:0006996	P:GO:0007030	P:GO:0008104	P:GO:0008104	P:GO:0009987	P:GO:0010256	P:GO:0015031	P:GO:0016043	P:GO:0016050	P:GO:0016192	P:GO:0033036	P:GO:0043001	P:GO:0045184	P:GO:0048193	P:GO:0051179	P:GO:0051234	P:GO:0051641
33069	154.508	2.11595	0.629847	3.35947	0.000780916	0.00857256	gm1.16533_g	structural maintenance of chromosomes protein 4	1841	5	0	67.4	1	P:GO:0009987	P:cellular process
24983	64.1292	2.11495	0.414537	5.10196	3.36e-07	1.05e-05	gm1.8447_g	forkhead box C1-A-like	1023	5	8.64e-10	58.07						IPR001766 (SMART)				IPR036388 (G3DSA:1.10.10.GENE3D)	IPR001766 (PFAM)	mobidb-lite (MOBIDB_LITE)	mobidb-lite (MOBIDB_LITE)	mobidb-lite (MOBIDB_LITE)	PTHR11829 (PANTHER)	IPR001766 (PROSITE_PROFILES)	IPR036390 (SUPERFAMILY) P:GO:0006139	P:GO:0006351	P:GO:0006355	P:GO:0006357	P:GO:0006366	P:GO:0006725	P:GO:0006807	P:GO:0008152	P:GO:0009058	P:GO:0009059	P:GO:0009889	P:GO:0010467	P:GO:0010468	P:GO:0010556	P:GO:0016070	P:GO:0018130	P:GO:0019219	P:GO:0019222	P:GO:0019438	P:GO:0031323	P:GO:0031326
19780	41.8339	2.11491	0.571421	3.70114	0.000214634	0.00290272	gm1.3244_g	---NA---	813									mobidb-lite (MOBIDB_LITE)				mobidb-lite (MOBIDB_LITE) no GO terms no GO terms
20727	44.2142	2.11366	0.546976	3.86426	0.000111425	0.00164534	gm1.4191_g	kinase complex regulatory subunit	897	5	4.29e-14	52.57	6	P:GO:0016310								F:GO:0003676	F:GO:0008270	F:GO:0016301	F:GO:0046872	C:GO:0005634 P:phosphorylation	F:nucleic acid binding	F:zinc ion binding	F:kinase activity	F:metal ion binding	C:nucleus IPR001357 (PFAM)	IPR036420 (G3DSA:3.40.50.GENE3D)	mobidb-lite (MOBIDB_LITE)	mobidb-lite (MOBIDB_LITE)	mobidb-lite (MOBIDB_LITE)	mobidb-lite (MOBIDB_LITE)	IPR001357 (PROSITE_PROFILES)	cd00027 (CDD)	IPR036420 (SUPERFAMILY) no GO terms no GO terms
240762	583.952	2.11248	0.541025	3.9046	9.44e-05	0.00143513	fgenesh1_kg.2_#_68_#_Locus938v1rpkm350.26	---NA---	863
195996	33.7709	2.10755	0.490031	4.30085	1.7e-05	0.000329088	CE108660_5648	zn 2cys6 transcription factor	936	4	1.07e-37	52.09
227834	25.754	2.10665	0.515705	4.08499	4.41e-05	0.000743162	MIX18149_16_20	mtDNA inheritance, partitioning of the mitochondrial organelle	1256	5	4.15e-28	47.22	1	C:GO:0005739	C:mitochondrion
228128	16.2999	2.10656	0.722779	2.91453	0.00356224	0.0289612	MIX18443_27_23	uncharacterized protein BXZ73DRAFT_52052	2438	5	1.34e-19	46.17
34725	18.4814	2.10278	0.618702	3.3987	0.00067706	0.00761067	gm1.18189_g	---NA---	120
244536	32.937	2.09522	0.641632	3.26545	0.00109291	0.0112306	fgenesh1_kg.120_#_12_#_Locus10454v2rpkm0.00_PRE	protein FIZZY-RELATED 3	464	5	9.89e-44	77.91	4	P:GO:1905786								F:GO:0010997	F:GO:1990757	C:GO:0005680 P:positive regulation of anaphase-promoting complex-dependent catabolic process	F:anaphase-promoting complex binding	F:ubiquitin ligase activator activity	C:anaphase-promoting complex
234607	32.3981	2.09334	0.593834	3.52514	0.000423265	0.00509912	MIX24922_47_69	conserved hypothetical protein	1139	1	6.2047e-05	50.85	1	P:GO:0007249	P:I-kappaB kinase/NF-kappaB signaling
161032	17.5211	2.09332	0.738259	2.83548	0.00457573	0.0350246	CE73696_4228	vacuolar protein sorting-associated	807	5	3.13e-81	69.46	2	P:GO:0051234								P:GO:0051641 P:establishment of localization	P:cellular localization
171613	27.9798	2.09269	0.554273	3.77556	0.000159651	0.00224269	CE84277_1422	DNA primase large subunit	569	5	2.9e-37	70.11	2	P:GO:0006261								F:GO:0051536 P:DNA-templated DNA replication	F:iron-sulfur cluster binding
193800	13.6816	2.09244	0.72598	2.88224	0.00394865	0.0312889	CE106464_653	---NA---	412
34847	14.4995	2.09046	0.736241	2.83937	0.00452023	0.034671	gm1.18311_g	---NA---	366
19191	28.48	2.09041	0.55285	3.78115	0.000156107	0.00219564	gm1.2655_g	uncharacterized protein SCHCODRAFT_02527926	6432	5	1.83e-86	60.7						mobidb-lite (MOBIDB_LITE)				mobidb-lite (MOBIDB_LITE)	mobidb-lite (MOBIDB_LITE)	mobidb-lite (MOBIDB_LITE)	mobidb-lite (MOBIDB_LITE)	mobidb-lite (MOBIDB_LITE)	mobidb-lite (MOBIDB_LITE)	mobidb-lite (MOBIDB_LITE)	mobidb-lite (MOBIDB_LITE)	mobidb-lite (MOBIDB_LITE)	mobidb-lite (MOBIDB_LITE)	mobidb-lite (MOBIDB_LITE)	mobidb-lite (MOBIDB_LITE)	mobidb-lite (MOBIDB_LITE)	mobidb-lite (MOBIDB_LITE)	mobidb-lite (MOBIDB_LITE)	mobidb-lite (MOBIDB_LITE)	mobidb-lite (MOBIDB_LITE)	mobidb-lite (MOBIDB_LITE)	mobidb-lite (MOBIDB_LITE)	mobidb-lite (MOBIDB_LITE)	mobidb-lite (MOBIDB_LITE)	mobidb-lite (MOBIDB_LITE)	mobidb-lite (MOBIDB_LITE)	mobidb-lite (MOBIDB_LITE)	mobidb-lite (MOBIDB_LITE)	mobidb-lite (MOBIDB_LITE)	mobidb-lite (MOBIDB_LITE)	mobidb-lite (MOBIDB_LITE)
34711	22.3996	2.08947	0.687384	3.03973	0.00236787	0.021112	gm1.18175_g	ribonuclease T2	804	5	7.11e-75	63.38	1	F:GO:0016787	F:hydrolase activity	EC:3	Hydrolases
3362	13.6427	2.08907	0.663216	3.14991	0.00163321	0.0156266	fgenesh1_pg.1_#_79	ATP-dependent peptidase	2646	5	0	73.66	3	F:GO:0008237								F:GO:0140657	C:GO:0016020 F:metallopeptidase activity	F:ATP-dependent activity	C:membrane EC:3.4 Acting on peptide bonds (peptidases) IPR003593 (SMART)	IPR000642 (PFAM)	IPR037219 (G3DSA:1.20.58.GENE3D)	IPR027417 (G3DSA:3.40.50.GENE3D)	IPR005936 (TIGRFAM)	IPR041569 (PFAM)	IPR003959 (PFAM)	G3DSA:1.10.8.60 (GENE3D)	mobidb-lite (MOBIDB_LITE)	mobidb-lite (MOBIDB_LITE)	mobidb-lite (MOBIDB_LITE)	mobidb-lite (MOBIDB_LITE)	PTHR23076 (PANTHER)	cd19501 (CDD)	IPR027417 (SUPERFAMILY)	IPR037219 (SUPERFAMILY) P:GO:0006508	P:GO:0006515	P:GO:0006807	P:GO:0006996	P:GO:0007005	P:GO:0008152	P:GO:0009056	P:GO:0009057	P:GO:0009987	P:GO:0016043
4751	12.8413	2.08893	0.693642	3.01155	0.0025992	0.0227244	fgenesh1_pg.15_#_83	Cl-channel protein	6015	5	0	73.51	3	P:GO:0006821								P:GO:0055085	C:GO:0016020 P:chloride transport	P:transmembrane transport	C:membrane IPR001807 (PRINTS)	IPR000644 (SMART)	IPR003593 (SMART)	IPR001807 (PFAM)	IPR001128 (PFAM)	G3DSA:3.90.1280.20 (GENE3D)	G3DSA:1.10.3080.10 (GENE3D)	G3DSA:1.10.8.60 (GENE3D)	IPR003959 (PFAM)	G3DSA:1.20.272.10 (GENE3D)	IPR032423 (PFAM)	IPR027417 (G3DSA:3.40.50.GENE3D)	IPR000644 (PFAM)	IPR021886 (PFAM)	IPR036396 (G3DSA:1.10.630.GENE3D)	IPR036396 (G3DSA:1.10.630.GENE3D)	G3DSA:1.10.3710.10 (GENE3D)	mobidb-lite (MOBIDB_LITE)	mobidb-lite (MOBIDB_LITE)	mobidb-lite (MOBIDB_LITE)	mobidb-lite (MOBIDB_LITE)	PTHR45711 (PANTHER)	IPR000644 (PROSITE_PROFILES)	cd18139 (CDD)	cd00009 (CDD)
102240	22.1051	2.08807	0.66592	3.13562	0.00171493	0.0161883	CE14904_162	---NA---	430
198324	32.5145	2.08607	0.75321	2.76957	0.00561302	0.0408259	CE110988_64	---NA---	523
241453	14.9203	2.08457	0.766342	2.72016	0.00652499	0.0456587	fgenesh1_kg.12_#_55_#_Locus13361v1rpkm2.25	---NA---	410
241556	12.926	2.08452	0.737733	2.82558	0.00471954	0.0357319	fgenesh1_kg.14_#_26_#_Locus8272v1rpkm7.74	ubiquitin-40S ribosomal protein S31 fusion protein	346	5	6.55e-25	81.8	6	P:GO:0016567								P:GO:0019941	F:GO:0031386	F:GO:0031625	C:GO:0005634	C:GO:0005737 P:protein ubiquitination	P:modification-dependent protein catabolic process	F:protein tag	F:ubiquitin protein ligase binding	C:nucleus	C:cytoplasm
104628	1463.72	2.08236	0.396895	5.24662	1.55e-07	5.23e-06	CE17292_84844	hypothetical protein PUNSTDRAFT_53578	1060	5	7.51e-29	63.93
8268	81.2129	2.0813	0.460349	4.52115	6.15e-06	0.000137808	fgenesh1_pg.93_#_21	DUF914-domain-containing protein	3441	5	1.49e-74	60.65	4	P:GO:0055085								F:GO:0022857	C:GO:0016020	C:GO:0016020 P:transmembrane transport	F:transmembrane transporter activity	C:membrane	C:membrane IPR000782 (SMART)	IPR009262 (PFAM)	IPR036378 (G3DSA:2.30.180.GENE3D)	IPR036378 (G3DSA:2.30.180.GENE3D)	IPR001040 (PFAM)	IPR000782 (PFAM)	IPR023398 (G3DSA:3.30.760.GENE3D)	mobidb-lite (MOBIDB_LITE)	mobidb-lite (MOBIDB_LITE)	mobidb-lite (MOBIDB_LITE)	mobidb-lite (MOBIDB_LITE)	mobidb-lite (MOBIDB_LITE)	PTHR14233 (PANTHER)	IPR000782 (PROSITE_PROFILES)	IPR000782 (PROSITE_PROFILES)	IPR036378 (SUPERFAMILY)	IPR023398 (SUPERFAMILY)	IPR036378 (SUPERFAMILY) P:GO:0006413	P:GO:0055085	F:GO:0003723	F:GO:0003743	F:GO:0022857	C:GO:0016020 P:translational initiation
27759	205.442	2.08094	0.460302	4.52081	6.16e-06	0.000137808	gm1.11223_g	---NA---	968									mobidb-lite (MOBIDB_LITE)	no GO terms	no GO terms
128886	132.941	2.08046	0.360515	5.77079	7.89e-09	3.65e-07	CE41550_168417	---NA---	374
92342	52.1497	2.0795	0.563771	3.68855	0.000225533	0.00303916	CE5006_86	---NA---	575
120763	234.409	2.07765	0.514368	4.03923	5.36e-05	0.000878797	CE33427_5117	anti-silence-domain-containing protein	1123	5	3.12e-32	79.97	3	P:GO:0006325								F:GO:0030527	C:GO:0005634 P:chromatin organization	F:structural constituent of chromatin	C:nucleus
246231	159.839	2.073	0.508272	4.07852	4.53e-05	0.000760017	fgenesh1_kg.275_#_6_#_Locus5615v1rpkm22.55	---NA---	852
244614	16.0991	2.07133	0.626196	3.3078	0.000940323	0.00999104	fgenesh1_kg.124_#_4_#_Locus16229v1rpkm1.67	---NA---	215
17864	56.6745	2.07081	0.501148	4.13213	3.59e-05	0.000620395	gm1.1328_g	---NA---	1224									mobidb-lite (MOBIDB_LITE)				mobidb-lite (MOBIDB_LITE)	mobidb-lite (MOBIDB_LITE)	mobidb-lite (MOBIDB_LITE)	mobidb-lite (MOBIDB_LITE) no GO terms no GO terms
34926	188.181	2.06935	0.502582	4.11744	3.83e-05	0.000655134	gm1.18390_g	---NA---	885
159666	50.7396	2.06906	0.423686	4.88347	1.04e-06	3e-05	CE72330_35136	40S ribosomal protein S7	428	5	2.46e-17	84.19	4	P:GO:0006412								F:GO:0003735	C:GO:0005840	C:GO:1990904 P:translation	F:structural constituent of ribosome	C:ribosome	C:ribonucleoprotein complex
241123	849.641	2.06739	0.29187	7.08326	1.41e-12	1.33e-10	fgenesh1_kg.6_#_71_#_Locus3480v2rpkm23.33	phosphatidylserine decarboxylase	1821	5	0	70.4	5	P:GO:0008654								P:GO:0044249	P:GO:1901564	F:GO:0016829	C:GO:0016020 P:phospholipid biosynthetic process	P:cellular biosynthetic process	P:organonitrogen compound metabolic process	F:lyase activity	C:membrane EC:4 Lyases
34730	37.6095	2.0648	0.693023	2.97941	0.00288806	0.0246746	gm1.18194_g	---NA---	114
233589	332.602	2.06345	0.53223	3.877	0.000105754	0.00157401	MIX23904_312_100	chondroitin AC/alginate lyase	808	2	2.95397e-06	73.95	2	C:GO:0016020								C:GO:0016020 C:membrane	C:membrane
112709	39.9374	2.06295	0.598925	3.44443	0.000572275	0.00660434	CE25373_10515	---NA---	950
31235	47.8025	2.06187	0.451239	4.56934	4.89e-06	0.000113509	gm1.14699_g	1-phosphatidylinositol 4,5-bisphosphate phosphodiesterase 1	1635	5	2.4e-104	65.72	4	P:GO:0006355								P:GO:0006357	F:GO:0000981	F:GO:0008270 P:regulation of DNA-templated transcription	P:regulation of transcription by RNA polymerase II	F:DNA-binding transcription factor activity, RNA polymerase II-specific	F:zinc ion binding
169044	45.5327	2.05933	0.438095	4.70065	2.59e-06	6.62e-05	CE81708_11006	beta-tubulin 2	960	5	1.16e-102	74.58	6	P:GO:0007010								P:GO:0007017	F:GO:0003924	F:GO:0005200	F:GO:0005525	C:GO:0005874 P:cytoskeleton organization	P:microtubule-based process	F:GTPase activity	F:structural constituent of cytoskeleton	F:GTP binding	C:microtubule EC:3.6.1.15 Nucleoside-triphosphate phosphatase
240595	171.735	2.0589	0.511425	4.0258	5.68e-05	0.000927287	fgenesh1_kg.1_#_113_#_Locus840v1rpkm394.40	uncharacterized protein F5J12DRAFT_469029	1122	5	9.12e-80	70.23
228711	162.465	2.05747	0.613184	3.35539	0.000792538	0.0086495	MIX19026_997_80	N-acetyltransferase domain-containing protein	1709	4	1.58e-51	48.89	1	F:GO:0016407	F:acetyltransferase activity
21305	17.718	2.05558	0.65011	3.1619	0.00156744	0.0150872	gm1.4769_g	gag protein	1089	5	2.19e-26	45.74	5	P:GO:0015074								F:GO:0003676	F:GO:0003723	F:GO:0008270	C:GO:0005634 P:DNA integration	F:nucleic acid binding	F:RNA binding	F:zinc ion binding	C:nucleus IPR005162 (PFAM)	mobidb-lite (MOBIDB_LITE)	mobidb-lite (MOBIDB_LITE)	mobidb-lite (MOBIDB_LITE)	mobidb-lite (MOBIDB_LITE)	IPR032567 (PANTHER)	IPR001878 (PROSITE_PROFILES)	IPR036875 (SUPERFAMILY) F:GO:0003676	F:GO:0008270 F:nucleic acid binding	F:zinc ion binding
244498	13.9446	2.05422	0.682114	3.01156	0.00259913	0.0227244	fgenesh1_kg.118_#_13_#_Locus9233v1rpkm5.47	---NA---	413
241303	263.753	2.05081	0.420771	4.87394	1.09e-06	3.11e-05	fgenesh1_kg.10_#_29_#_Locus2935v1rpkm74.71	PAS domain S-box protein	1853	5	3.11e-13	50.13
31656	73.0545	2.05039	0.477213	4.29658	1.73e-05	0.000334191	gm1.15120_g	---NA---	1134
19083	26.4539	2.04814	0.537342	3.81161	0.000138066	0.0019808	gm1.2547_g	uncharacterized protein UMAG_11939	387	1	0.00031728	92	2	C:GO:0012505								C:GO:0016020 C:endomembrane system	C:membrane no IPS match no IPS match no IPS match
119657	100.265	2.04314	0.601488	3.39681	0.000681756	0.0076491	CE32321_8397	kinase-like protein	2326	5	3.04e-15	43.65
245745	842.538	2.04176	0.311795	6.5484	5.82e-11	4.04e-09	fgenesh1_kg.216_#_2_#_Locus6469v1rpkm16.03	glycine dehydrogenase (decarboxylating)	982	5	3.39e-28	67.63	3	P:GO:0019464								C:GO:0005739	C:GO:0005960 P:glycine decarboxylation via glycine cleavage system	C:mitochondrion	C:glycine cleavage complex
90179	18.6506	2.04142	0.73042	2.79485	0.00519235	0.0385823	CE2843_2507	uncharacterized protein DFJ58DRAFT_649852, partial	1271	1	2.45008e-05	47.83
220945	10.3131	2.03978	0.742265	2.74805	0.00599517	0.0428575	MIX11260_47_10	probable dimethyladenosine transferase	2106	5	2.16e-112	72.06	3	P:GO:0031167								F:GO:0003723	F:GO:0052909 P:rRNA methylation	F:RNA binding	F:18S rRNA (adenine(1779)-N(6)/adenine(1780)-N(6))-dimethyltransferase activity EC:2.1.1.183 18S rRNA (adenine(1779)-N(6)/adenine(1780)-N(6))-dimethyltransferase
242213	504.953	2.0396	0.524585	3.88802	0.000101066	0.00151447	fgenesh1_kg.29_#_1_#_Locus5153v1rpkm27.12	mitochondrial carrier	1503	5	2.98e-127	75.85	2	C:GO:0005739								C:GO:0016020 C:mitochondrion	C:membrane
17389	26.5083	2.03928	0.650878	3.13312	0.00172959	0.0163129	gm1.853_g	---NA---	152									mobidb-lite (MOBIDB_LITE)				mobidb-lite (MOBIDB_LITE) no GO terms no GO terms
20467	101.47	2.03884	0.388976	5.24155	1.59e-07	5.35e-06	gm1.3931_g	hypothetical protein SCP_0703600	1644	5	1.31e-24	44.5						no IPS match	no IPS match	no IPS match
25892	17.5266	2.03748	0.690828	2.94933	0.00318462	0.0265826	gm1.9356_g	Aldo/keto reductase	183	5	1.83e-17	81.51						IPR036812 (G3DSA:3.20.20.GENE3D)				IPR023210 (PFAM)	IPR036812 (SUPERFAMILY) no GO terms no GO terms
125511	28.348	2.02953	0.602255	3.36989	0.000751985	0.00832808	CE38175_1364	---NA---	426
12484	79.961	2.02714	0.729347	2.77939	0.0054461	0.0399475	fgenesh1_pg.455_#_4	glycoside hydrolase family 3 protein	3891	5	0	68.58	2	P:GO:0008152								F:GO:0016798 P:metabolic process	F:hydrolase activity, acting on glycosyl bonds EC:3.2 Glycosylases IPR001764 (PRINTS)	IPR026891 (SMART)	IPR013783 (G3DSA:2.60.40.GENE3D)	IPR036962 (G3DSA:3.20.20.GENE3D)	IPR036881 (G3DSA:3.40.50.GENE3D)	IPR001764 (PFAM)	IPR002772 (PFAM)	IPR026891 (PFAM)	mobidb-lite (MOBIDB_LITE)	mobidb-lite (MOBIDB_LITE)	mobidb-lite (MOBIDB_LITE)	mobidb-lite (MOBIDB_LITE)	mobidb-lite (MOBIDB_LITE)	PTHR42715 (PANTHER)	IPR036881 (SUPERFAMILY)	IPR017853 (SUPERFAMILY) P:GO:0005975	P:GO:0005976	P:GO:0008152	P:GO:0009056	P:GO:0009057	P:GO:0016052	P:GO:0043170	P:GO:0044042	P:GO:0044238	P:GO:0071704	P:GO:1901575	F:GO:0003824
33637	131.923	2.02568	0.65892	3.07424	0.0021104	0.0191501	gm1.17101_g	P-loop containing nucleoside triphosphate hydrolase protein	1218	5	1.08e-31	50.92	4	P:GO:0009987								F:GO:0005488	C:GO:0005929	C:GO:0015630 P:cellular process	F:binding	C:cilium	C:microtubule cytoskeleton
34573	165.729	2.02426	0.384569	5.26372	1.41e-07	4.81e-06	gm1.18037_g	puromycin-sensitive aminopeptidase isoform X1	225	5	8.56e-13	61.22	1	F:GO:0008233	F:peptidase activity	EC:3.4	Acting on peptide bonds (peptidases)
241038	129.292	2.02314	0.434142	4.66009	3.16e-06	7.75e-05	fgenesh1_kg.5_#_54_#_Locus2588v1rpkm90.97	hypothetical protein POSPLADRAFT_1041656	718	3	6.84e-17	60.4
5387	75.2821	2.02114	0.388148	5.20714	1.92e-07	6.29e-06	fgenesh1_pg.25_#_62	probable kinesin-related protein KIP3	3831	5	9.84e-169	66.01	2	F:GO:0000166								F:GO:0003774 F:nucleotide binding	F:cytoskeletal motor activity IPR001752 (PRINTS)	IPR001752 (SMART)	IPR009737 (PFAM)	G3DSA:3.40.30.10 (GENE3D)	IPR036961 (G3DSA:3.40.850.GENE3D)	IPR001752 (PFAM)	mobidb-lite (MOBIDB_LITE)	mobidb-lite (MOBIDB_LITE)	mobidb-lite (MOBIDB_LITE)	IPR027640 (PANTHER)	IPR001752 (PROSITE_PROFILES)	cd01370 (CDD)	IPR009737 (CDD)	IPR027417 (SUPERFAMILY) P:GO:0007018	F:GO:0003777	F:GO:0005524	F:GO:0008017 P:microtubule-based movement	F:microtubule motor activity	F:ATP binding	F:microtubule binding
244865	17.6089	2.02104	0.595273	3.39515	0.0006859	0.00767935	fgenesh1_kg.144_#_6_#_Locus478v1rpkm788.98	S-adenosyl-L-methionine-dependent methyltransferase	1360	5	8.84e-49	52.41	3	P:GO:0032259								F:GO:0008168	F:GO:0016740 P:methylation	F:methyltransferase activity	F:transferase activity
17676	10.4785	2.02021	0.75308	2.68259	0.00730541	0.0495184	gm1.1140_g	zinc finger protein 740, variant	2469	5	1.84e-15	56.62						IPR013087 (SMART)				G3DSA:3.30.160.60 (GENE3D)	G3DSA:3.30.160.60 (GENE3D)	mobidb-lite (MOBIDB_LITE)	mobidb-lite (MOBIDB_LITE)	mobidb-lite (MOBIDB_LITE)	mobidb-lite (MOBIDB_LITE)	mobidb-lite (MOBIDB_LITE)	mobidb-lite (MOBIDB_LITE)	mobidb-lite (MOBIDB_LITE)	mobidb-lite (MOBIDB_LITE)	mobidb-lite (MOBIDB_LITE)	mobidb-lite (MOBIDB_LITE)	PTHR19818 (PANTHER)	IPR013087 (PROSITE_PROFILES)	IPR013087 (PROSITE_PROFILES)	IPR036236 (SUPERFAMILY)	IPR036236 (SUPERFAMILY) P:GO:0006139	P:GO:0006351	P:GO:0006355	P:GO:0006357	P:GO:0006366	P:GO:0006725	P:GO:0006807	P:GO:0008152	P:GO:0009058	P:GO:0009059	P:GO:0009889	P:GO:0009987
5130	27.9562	2.0135	0.60945	3.3038	0.000953851	0.0101157	fgenesh1_pg.22_#_8	60S ribosomal protein L28	708	5	9.03e-61	69.81	5	P:GO:0006412								F:GO:0003735	C:GO:0005840	C:GO:0015934	C:GO:1990904 P:translation	F:structural constituent of ribosome	C:ribosome	C:large ribosomal subunit	C:ribonucleoprotein complex G3DSA:3.100.10.10 (GENE3D)	IPR021131 (PFAM)	mobidb-lite (MOBIDB_LITE)	mobidb-lite (MOBIDB_LITE)	PTHR11721 (PANTHER)	IPR030878 (HAMAP)	IPR036227 (SUPERFAMILY) P:GO:0006412	F:GO:0003735	F:GO:0005198	C:GO:0005622	C:GO:0005737	C:GO:0005829	C:GO:0005840	C:GO:0015934	C:GO:0022625	C:GO:0022626	C:GO:0032991	C:GO:0043226	C:GO:0043228	C:GO:0043229	C:GO:0043232
96719	115.839	2.01106	0.642102	3.132	0.0017362	0.0163615	CE9383_4961	3-methyl-2-oxobutanoate dehydrogenase [lipoamide] kinase, mitochondrial	1485	5	1.39e-142	53.56	9	P:GO:0016310								F:GO:0000166	F:GO:0004672	F:GO:0005524	F:GO:0016301	F:GO:0016740	F:GO:0016772	C:GO:0005739	C:GO:0005759 P:phosphorylation	F:nucleotide binding	F:protein kinase activity	F:ATP binding	F:kinase activity	F:transferase activity	F:transferase activity, transferring phosphorus-containing groups	C:mitochondrion	C:mitochondrial matrix
11275	98.7374	2.01056	0.541584	3.71237	0.000205328	0.00279028	fgenesh1_pg.257_#_14	predicted protein	8778	5	0	76.07	5	P:GO:0006189								F:GO:0004638	F:GO:0005524	F:GO:0043727	F:GO:0046872 P:'de novo' IMP biosynthetic process	F:phosphoribosylaminoimidazole carboxylase activity	F:ATP binding	F:5-amino-4-imidazole carboxylate lyase activity	F:metal ion binding EC:4.1.1.21 Phosphoribosylaminoimidazole carboxylase IPR003593 (SMART)	IPR000031 (SMART)	IPR001357 (SMART)	G3DSA:1.20.58.2240 (GENE3D)	IPR036420 (G3DSA:3.40.50.GENE3D)	IPR018485 (PFAM)	IPR013815 (G3DSA:3.30.1490.GENE3D)	G3DSA:1.20.272.10 (GENE3D)	IPR027417 (G3DSA:3.40.50.GENE3D)	IPR005875 (TIGRFAM)	IPR003135 (PFAM)	IPR000031 (TIGRFAM)	G3DSA:3.40.50.1970 (GENE3D)	IPR003959 (PFAM)	G3DSA:1.10.8.60 (GENE3D)	IPR040686 (PFAM)	IPR006003 (TIGRFAM)	IPR011990 (G3DSA:1.25.40.GENE3D)	G3DSA:3.30.420.40 (GENE3D)	G3DSA:3.40.50.20 (GENE3D)	IPR000031 (PFAM)
34637	139.726	2.00888	0.418303	4.80246	1.57e-06	4.26e-05	gm1.18101_g	---NA---	618
242965	76.9771	2.00834	0.533705	3.76301	0.000167881	0.00234077	fgenesh1_kg.49_#_29_#_Locus4724v1rpkm32.53	---NA---	1523
33005	59.7013	2.00601	0.60827	3.29789	0.000974138	0.0102727	gm1.16469_g	RICIN domain-containing protein	1086	4	2.19186e-06	43.99
116130	84.4264	2.00139	0.49177	4.06977	4.71e-05	0.000786792	CE28794_100	---NA---	740
7592	36.0159	1.99925	0.504993	3.95898	7.53e-05	0.00117797	fgenesh1_pg.74_#_19	carbon-nitrogen hydrolase	2499	5	1.81e-69	50.43	4	P:GO:0006807								F:GO:0008418	F:GO:0016787	F:GO:0070773 P:nitrogen compound metabolic process	F:protein-N-terminal asparagine amidohydrolase activity	F:hydrolase activity	F:protein-N-terminal glutamine amidohydrolase activity IPR036526 (G3DSA:3.60.110.GENE3D)	IPR003010 (PFAM)	mobidb-lite (MOBIDB_LITE)	mobidb-lite (MOBIDB_LITE)	mobidb-lite (MOBIDB_LITE)	IPR039703 (PANTHER)	IPR003010 (PROSITE_PROFILES)	IPR036526 (SUPERFAMILY) P:GO:0006807	P:GO:0008152	P:GO:0009056	P:GO:0009057	P:GO:0009987	P:GO:0019538	P:GO:0019538	P:GO:0030163	P:GO:0036211	P:GO:0036211	P:GO:0043170	P:GO:0043412	P:GO:0044237	P:GO:0044238	P:GO:0044260	P:GO:0071704
178799	138.228	1.9968	0.565922	3.5284	0.00041808	0.00505702	CE91463_98544	NAC domain-containing protein	1133	5	9.08e-49	82.2	2	C:GO:0005634								C:GO:0005737 C:nucleus	C:cytoplasm
24415	134.312	1.99253	0.566276	3.51865	0.000433749	0.00520314	gm1.7879_g	---NA---	441									no IPS match	no IPS match	no IPS match
31934	868.826	1.98818	0.473116	4.20231	2.64e-05	0.000476415	gm1.15398_g	zinc finger CCCH domain-containing protein 7	1083	1	0.000586064	45.71
129123	55.8953	1.98718	0.447496	4.44066	8.97e-06	0.000191571	CE41787_5630	predicted protein	596	5	1.01e-90	85.17	5	P:GO:0006099								P:GO:0006102	F:GO:0000287	F:GO:0004450	F:GO:0051287 P:tricarboxylic acid cycle	P:isocitrate metabolic process	F:magnesium ion binding	F:isocitrate dehydrogenase (NADP+) activity	F:NAD binding EC:1.1.1.42 Isocitrate dehydrogenase (NADP(+))
7154	125.865	1.98654	0.614719	3.23163	0.00123087	0.0124325	fgenesh1_pg.61_#_1	---NA---	750									no IPS match	no IPS match	no IPS match
204035	15.73	1.98542	0.670709	2.96019	0.00307451	0.0259134	CE116699_1756	Rad52/22 family double-strand break repair protein-domain-containing protein	1091	5	1.25e-11	88.67	7	P:GO:0000724								P:GO:0000730	P:GO:0006281	P:GO:0006310	P:GO:0006974	P:GO:0045002	C:GO:0005634 P:double-strand break repair via homologous recombination	P:DNA recombinase assembly	P:DNA repair	P:DNA recombination	P:cellular response to DNA damage stimulus	P:double-strand break repair via single-strand annealing	C:nucleus
17623	448.794	1.98449	0.418342	4.7437	2.1e-06	5.48e-05	gm1.1087_g	probable E3 ubiquitin-protein ligase makorin-1 isoform X3	558	2	0.000191297	60.82						mobidb-lite (MOBIDB_LITE)				IPR000571 (PROSITE_PROFILES) F:GO:0046872 F:metal ion binding
91817	135.415	1.98426	0.647301	3.06543	0.00217356	0.0195968	CE4481_4391	mitochondrial carrier domain-containing protein	1164	5	1.2e-149	71.84	1	C:GO:0016020	C:membrane
242152	126.422	1.98333	0.448941	4.4178	9.97e-06	0.000209705	fgenesh1_kg.27_#_26_#_Locus4110v1rpkm42.42	rhodanese domain-containing protein CG4456-like	1058	5	3.35e-25	59.33
32221	2613.24	1.97951	0.261718	7.56354	3.92e-14	5.81e-12	gm1.15685_g	predicted protein	249	5	1.73e-27	75	4	P:GO:0015986								P:GO:1902600	F:GO:0015078	C:GO:0000276 P:proton motive force-driven ATP synthesis	P:proton transmembrane transport	F:proton transmembrane transporter activity	C:mitochondrial proton-transporting ATP synthase complex, coupling factor F(o)
242348	78.0263	1.97366	0.524901	3.76006	0.000169871	0.00236266	fgenesh1_kg.33_#_5_#_Locus714v1rpkm485.75	UDP-glucuronate decarboxylase	1950	5	0	81.32	5	P:GO:0033320								P:GO:0042732	F:GO:0048040	F:GO:0070403	C:GO:0032580 P:UDP-D-xylose biosynthetic process	P:D-xylose metabolic process	F:UDP-glucuronate decarboxylase activity	F:NAD+ binding	C:Golgi cisterna membrane EC:4.1.1.35 UDP-glucuronate decarboxylase
197918	82.1588	1.9722	0.587893	3.3547	0.000794508	0.0086626	CE110582_73	---NA---	492
33718	1029.29	1.97036	0.436195	4.51714	6.27e-06	0.000139658	gm1.17182_g	S-methyl-5-thioribose-1-phosphate isomerase	531	5	4.6e-26	59.44	1	P:GO:0009086	P:methionine biosynthetic process
27316	34.0982	1.96336	0.623693	3.14796	0.00164415	0.0156913	gm1.10780_g	---NA---	741									no IPS match	no IPS match	no IPS match
30123	62.4631	1.95774	0.379749	5.15536	2.53e-07	8.18e-06	gm1.13587_g	chromosome transmission fidelity protein 1	843	5	1.87e-52	56.33	3	F:GO:0003824								F:GO:0097159	F:GO:1901363 F:catalytic activity	F:organic cyclic compound binding	F:heterocyclic compound binding IPR045028 (PANTHER) P:GO:0000819	P:GO:0006996	P:GO:0007049	P:GO:0007059	P:GO:0007062	P:GO:0009987	P:GO:0016043	P:GO:0022402	P:GO:0032392	P:GO:0032508	P:GO:0051276	P:GO:0071103	P:GO:0071840	P:GO:0098813	F:GO:0003678	F:GO:0003824	F:GO:0004386	F:GO:0008094	F:GO:0016462	F:GO:0016787	F:GO:0016817	F:GO:0016818	F:GO:0016887	F:GO:0017111	F:GO:0140097
92502	22.4405	1.95644	0.532267	3.67566	0.000237234	0.0031778	CE5166_20212	succinate dehydrogenase assembly factor 2, mitochondrial	770	5	4.95e-52	67.86	2	P:GO:0008152								C:GO:0005739 P:metabolic process	C:mitochondrion
147033	18.0433	1.95227	0.716844	2.72343	0.0064608	0.0452377	CE59697_160	---NA---	822
113516	24.5617	1.95045	0.690647	2.8241	0.00474143	0.0357819	CE26180_101	---NA---	410
210169	105.593	1.94704	0.646261	3.01278	0.00258867	0.0226851	MIX484_204151_18	mRNA 3'-end-processing protein RNA14	3891	5	2.18e-172	61.66	3	P:GO:0006396								P:GO:0031124	C:GO:0005634 P:RNA processing	P:mRNA 3'-end processing	C:nucleus
26396	52.3999	1.94361	0.507541	3.82946	0.000128423	0.00187421	gm1.9860_g	uncharacterized protein DICSQDRAFT_74003, partial	1665	1	0.000217222	75						no IPS match	no IPS match	no IPS match
227222	41.548	1.93847	0.462372	4.19245	2.76e-05	0.000496482	MIX17537_1452_78	uncharacterized protein DEU56DRAFT_786186	1187	3	1.39e-24	47.67
245582	55.2947	1.93793	0.621574	3.11778	0.00182217	0.0169826	fgenesh1_kg.198_#_16_#_Locus777v1rpkm436.70	uncharacterized protein DACRYDRAFT_54873, partial	660	2	3.67e-14	69.18
215910	16.2669	1.93689	0.66258	2.92326	0.00346387	0.0283664	MIX6225_4453_30	chromatin associated protein KTI12	6649	5	1.01e-61	60.69	4	P:GO:0002098								P:GO:0006357	F:GO:0000166	F:GO:0005524 P:tRNA wobble uridine modification	P:regulation of transcription by RNA polymerase II	F:nucleotide binding	F:ATP binding
24961	171.621	1.93646	0.347606	5.57085	2.53e-08	1.04e-06	gm1.8425_g	tetratricopeptide repeat protein 28-like isoform X2	2223	5	5.27e-33	48.05						IPR000719 (SMART)				IPR019734 (SMART)	G3DSA:1.10.510.10 (GENE3D)	PF14938 (PFAM)	IPR011990 (G3DSA:1.25.40.GENE3D)	PF13424 (PFAM)	IPR000719 (PFAM)	mobidb-lite (MOBIDB_LITE)	mobidb-lite (MOBIDB_LITE)	mobidb-lite (MOBIDB_LITE)	mobidb-lite (MOBIDB_LITE)	mobidb-lite (MOBIDB_LITE)	PTHR10098 (PANTHER)	IPR019734 (PROSITE_PROFILES)	IPR000719 (PROSITE_PROFILES)	IPR011009 (SUPERFAMILY)	IPR011990 (SUPERFAMILY)	IPR011990 (SUPERFAMILY) P:GO:0006468	F:GO:0004672	F:GO:0005515	F:GO:0005524 P:protein phosphorylation	F:protein kinase activity	F:protein binding	F:ATP binding
33507	55.5161	1.93636	0.574912	3.36809	0.000756895	0.00837422	gm1.16971_g	Vegetative incompatibility protein	3150	5	3.85e-59	46.43
92107	432.234	1.93426	0.502667	3.84799	0.000119091	0.00175394	CE4771_5862	HD-domain/PDEase-like protein	3502	5	1.35e-110	53.51	5	P:GO:0007165								F:GO:0004114	F:GO:0008081	F:GO:0016787	F:GO:0046872 P:signal transduction	F:3',5'-cyclic-nucleotide phosphodiesterase activity	F:phosphoric diester hydrolase activity	F:hydrolase activity	F:metal ion binding
244410	152.836	1.93302	0.488466	3.95733	7.58e-05	0.00118283	fgenesh1_kg.113_#_19_#_Locus1492v1rpkm192.99	ARM repeat-containing protein	4153	5	0	78.27	2	F:GO:0003723								C:GO:0005730 F:RNA binding	C:nucleolus
29316	187.534	1.93184	0.346105	5.58166	2.38e-08	9.78e-07	gm1.12780_g	predicted protein	636	1	3.52199e-07	46.84						IPR025554 (PFAM)				IPR011935 (PANTHER) no GO terms no GO terms
29721	25.8711	1.93067	0.584594	3.30259	0.000957979	0.010123	gm1.13185_g	---NA---	177									mobidb-lite (MOBIDB_LITE)				mobidb-lite (MOBIDB_LITE) no GO terms no GO terms
33065	76.3524	1.92995	0.355362	5.43093	5.61e-08	2.11e-06	gm1.16529_g	---NA---	348
6084	18.5226	1.92802	0.591722	3.25832	0.00112075	0.0114747	fgenesh1_pg.37_#_42	---NA---	1659									no IPS match	no IPS match	no IPS match
32725	432.848	1.92744	0.418982	4.60028	4.22e-06	9.99e-05	gm1.16189_g	uncharacterized protein TRAVEDRAFT_38633	2058	1	3.52e-65	47.04
181872	20.3184	1.9217	0.581774	3.30317	0.000955979	0.010123	CE94536_72084	60S acidic ribosomal protein P0	1093	5	6.33e-142	87.36	3	P:GO:0042254								C:GO:0005840	C:GO:1990904 P:ribosome biogenesis	C:ribosome	C:ribonucleoprotein complex
29652	25.3454	1.91983	0.506691	3.78895	0.000151283	0.00214387	gm1.13116_g	---NA---	792									mobidb-lite (MOBIDB_LITE)				mobidb-lite (MOBIDB_LITE) no GO terms no GO terms
223498	276.687	1.91876	0.382582	5.01528	5.3e-07	1.61e-05	MIX13813_10835_100	SAC3/GANP/Nin1/mts3/eIF-3 p25 family-domain-containing protein	483	5	1.96e-77	75.65	2	P:GO:0006508								C:GO:0005838 P:proteolysis	C:proteasome regulatory particle
21638	550.471	1.91583	0.522204	3.66873	0.00024376	0.0032459	gm1.5102_g	PLC-like phosphodiesterase	479	5	7.13e-40	69.19	2	P:GO:0006629								F:GO:0008081 P:lipid metabolic process	F:phosphoric diester hydrolase activity IPR017946 (G3DSA:3.20.20.GENE3D)	PTHR13593 (PANTHER)	IPR017946 (SUPERFAMILY) P:GO:0006629	F:GO:0008081 P:lipid metabolic process	F:phosphoric diester hydrolase activity
30097	49.5221	1.91454	0.440864	4.34271	1.41e-05	0.000280277	gm1.13561_g	---NA---	852									no IPS match	no IPS match	no IPS match
31953	15.727	1.90674	0.663614	2.87327	0.00406247	0.0318987	gm1.15417_g	---NA---	1545
246501	111.513	1.89906	0.359184	5.28716	1.24e-07	4.3e-06	fgenesh1_kg.326_#_5_#_Locus11062v1rpkm3.33	---NA---	739
23610	309.141	1.89822	0.468851	4.04866	5.15e-05	0.000852354	gm1.7074_g	tetratricopeptide repeat protein	510	5	1.01e-18	53.63	2	P:GO:0007166								F:GO:0043531 P:cell surface receptor signaling pathway	F:ADP binding PF13424 (PFAM)	IPR011990 (G3DSA:1.25.40.GENE3D)	PTHR10098 (PANTHER)	IPR011990 (SUPERFAMILY) F:GO:0005515 F:protein binding
241932	279.375	1.89743	0.455196	4.16838	3.07e-05	0.000544437	fgenesh1_kg.23_#_23_#_Locus1076v1rpkm292.06	septum-promoting GTP-binding protein 1	1380	5	1.09e-116	92.1	2	F:GO:0003924								F:GO:0005525 F:GTPase activity	F:GTP binding EC:3.6.1.15 Nucleoside-triphosphate phosphatase
7171	496.489	1.89289	0.310535	6.09559	1.09e-09	5.98e-08	fgenesh1_pg.61_#_18	pre-mRNA-processing factor 19	1743	5	1.78e-115	73.55	6	P:GO:0000398								P:GO:0006281	P:GO:0070534	F:GO:0061630	C:GO:0000974	C:GO:0005681 P:mRNA splicing, via spliceosome	P:DNA repair	P:protein K63-linked ubiquitination	F:ubiquitin protein ligase activity	C:Prp19 complex	C:spliceosomal complex EC:2 Transferases IPR001680 (SMART)	IPR003613 (SMART)	IPR013083 (G3DSA:3.30.40.GENE3D)	IPR015943 (G3DSA:2.130.10.GENE3D)	IPR001680 (PFAM)	IPR013915 (PFAM)	IPR038959 (PANTHER)	PS50294 (PROSITE_PROFILES)	IPR001680 (PROSITE_PROFILES)	IPR003613 (PROSITE_PROFILES)	cd16656 (CDD)	IPR036322 (SUPERFAMILY)	SSF57850 (SUPERFAMILY) P:GO:0000375	P:GO:0000377	P:GO:0000398	P:GO:0006139	P:GO:0006281	P:GO:0006396	P:GO:0006397
182031	20.2789	1.89133	0.551616	3.4287	0.00060647	0.00692792	CE94695_53658	mitochondrial ATP synthase g subunit-domain-containing protein	755	5	8.96e-32	58.99	8	P:GO:0006811								P:GO:0015986	P:GO:1902600	F:GO:0015078	C:GO:0000276	C:GO:0005739	C:GO:0016020	C:GO:0045263 P:monoatomic ion transport	P:proton motive force-driven ATP synthesis	P:proton transmembrane transport	F:proton transmembrane transporter activity	C:mitochondrial proton-transporting ATP synthase complex, coupling factor F(o)	C:mitochondrion	C:membrane	C:proton-transporting ATP synthase complex, coupling factor F(o)
18690	22.071	1.89107	0.663649	2.8495	0.00437874	0.0339307	gm1.2154_g	uncharacterized protein F5891DRAFT_638681	2280	3	6.96e-38	52.13	1	C:GO:0005634	C:nucleus			IPR022043 (PFAM)				mobidb-lite (MOBIDB_LITE)	mobidb-lite (MOBIDB_LITE)	mobidb-lite (MOBIDB_LITE)	mobidb-lite (MOBIDB_LITE)	mobidb-lite (MOBIDB_LITE)	mobidb-lite (MOBIDB_LITE)	mobidb-lite (MOBIDB_LITE)	mobidb-lite (MOBIDB_LITE)	PTHR15272 (PANTHER) P:GO:0006325	P:GO:0006325	P:GO:0006325	P:GO:0006334	P:GO:0006338	P:GO:0006996	P:GO:0009987	P:GO:0016043	P:GO:0022607	P:GO:0034728	P:GO:0043933	P:GO:0044085	P:GO:0051276	P:GO:0051276	P:GO:0065003	P:GO:0065003	P:GO:0065004	P:GO:0071103	P:GO:0071824	P:GO:0071840
20185	27.07	1.8909	0.678556	2.78664	0.00532569	0.0393206	gm1.3649_g	---NA---	228									IPR000254 (PFAM)				IPR000254 (PROSITE_PROFILES) P:GO:0005975	F:GO:0030248	C:GO:0005576 P:carbohydrate metabolic process	F:cellulose binding	C:extracellular region
93410	592.682	1.88994	0.580903	3.25345	0.00114013	0.0116414	CE6074_934	glycoside hydrolase family 5 protein	1054	5	2.77e-30	52.23
140132	36.1542	1.88542	0.513019	3.67515	0.000237713	0.00318043	CE52796_563	---NA---	991
245659	40.8124	1.88438	0.563636	3.34325	0.000828023	0.00895857	fgenesh1_kg.206_#_7_#_Locus2347v1rpkm105.59	choline dehydrogenase	1971	5	2.17e-51	43.79	5	F:GO:0016491								F:GO:0016614	F:GO:0046562	F:GO:0050660	C:GO:0005575 F:oxidoreductase activity	F:oxidoreductase activity, acting on CH-OH group of donors	F:glucose oxidase activity	F:flavin adenine dinucleotide binding	C:cellular_component
18363	66.917	1.87872	0.698059	2.69134	0.00711648	0.0488173	gm1.1827_g	---NA---	300									no IPS match	no IPS match	no IPS match
90498	27.8768	1.87349	0.606985	3.08655	0.00202494	0.018509	CE3162_3686	GrpE protein	1137	5	1.56e-62	57.7	4	P:GO:0006457								F:GO:0000774	F:GO:0042803	F:GO:0051087 P:protein folding	F:adenyl-nucleotide exchange factor activity	F:protein homodimerization activity	F:chaperone binding
213390	60.5405	1.86973	0.493699	3.78719	0.000152362	0.00215375	MIX3705_19367_40	hypothetical protein Pst134EA_020983	3444	5	2.25e-81	49.92	5	P:GO:0034220								P:GO:0098655	F:GO:0005227	C:GO:0016020	C:GO:0016020 P:monoatomic ion transmembrane transport	P:monoatomic cation transmembrane transport	F:calcium activated cation channel activity	C:membrane	C:membrane
132599	714.09	1.8653	0.46715	3.99293	6.53e-05	0.00104905	CE45263_17392	lytic murein transglycosylase	555	5	1.14e-13	50.86	7	P:GO:0005975								P:GO:0006012	F:GO:0003824	F:GO:0004034	F:GO:0016853	F:GO:0030246	F:GO:0047938 P:carbohydrate metabolic process	P:galactose metabolic process	F:catalytic activity	F:aldose 1-epimerase activity	F:isomerase activity	F:carbohydrate binding	F:glucose-6-phosphate 1-epimerase activity
27292	191.003	1.86031	0.441132	4.21712	2.47e-05	0.000450529	gm1.10756_g	---NA---	1522									mobidb-lite (MOBIDB_LITE)				mobidb-lite (MOBIDB_LITE)	mobidb-lite (MOBIDB_LITE)	mobidb-lite (MOBIDB_LITE)	mobidb-lite (MOBIDB_LITE)	mobidb-lite (MOBIDB_LITE)	cd12087 (CDD) no GO terms no GO terms
241931	281.905	1.85591	0.491788	3.77379	0.000160787	0.00225021	fgenesh1_kg.23_#_22_#_Locus1460v1rpkm197.20	acyl-CoA N-acyltransferase	1260	5	3e-21	50.02	1	F:GO:0016407	F:acetyltransferase activity
4863	22.897	1.85477	0.645349	2.87406	0.00405237	0.0318558	fgenesh1_pg.18_#_18	DNA-binding protein	999	5	1.23e-51	54.22	1	C:GO:0016035	C:zeta DNA polymerase complex			IPR003511 (PFAM)				IPR036570 (G3DSA:3.30.900.GENE3D)	mobidb-lite (MOBIDB_LITE)	mobidb-lite (MOBIDB_LITE)	mobidb-lite (MOBIDB_LITE)	IPR045091 (PANTHER)	IPR003511 (PROSITE_PROFILES)	IPR036570 (SUPERFAMILY) C:GO:0032991	C:GO:0042575	C:GO:0061695	C:GO:0140535	C:GO:1902494	C:GO:1990234 C:protein-containing complex	C:DNA polymerase complex	C:transferase complex, transferring phosphorus-containing groups	C:intracellular protein-containing complex	C:catalytic complex	C:transferase complex
119671	2453.61	1.85439	0.2943	6.30102	2.96e-10	1.81e-08	CE32335_37007	mitochondrial F1-F0 ATP synthase subunit F of fungi-domain-containing protein	533	2	8.15256e-05	66.18
22835	495.505	1.84958	0.488427	3.78681	0.000152594	0.00215431	gm1.6299_g	---NA---	921									no IPS match	no IPS match	no IPS match
3443	20.6574	1.84886	0.680743	2.71594	0.00660882	0.0460734	fgenesh1_pg.1_#_160	Yip1-domain-containing protein	5313	5	2.26e-161	68.21	3	P:GO:0006888								C:GO:0005737	C:GO:0016020 P:endoplasmic reticulum to Golgi vesicle-mediated transport	C:cytoplasm	C:membrane IPR011990 (G3DSA:1.25.40.GENE3D)	IPR018834 (PFAM)	IPR006977 (PFAM)	IPR002716 (PFAM)	G3DSA:3.40.50.1010 (GENE3D)	mobidb-lite (MOBIDB_LITE)	mobidb-lite (MOBIDB_LITE)	mobidb-lite (MOBIDB_LITE)	mobidb-lite (MOBIDB_LITE)	mobidb-lite (MOBIDB_LITE)	mobidb-lite (MOBIDB_LITE)	mobidb-lite (MOBIDB_LITE)	mobidb-lite (MOBIDB_LITE)	mobidb-lite (MOBIDB_LITE)	mobidb-lite (MOBIDB_LITE)	mobidb-lite (MOBIDB_LITE)	mobidb-lite (MOBIDB_LITE)	mobidb-lite (MOBIDB_LITE)	mobidb-lite (MOBIDB_LITE)	mobidb-lite (MOBIDB_LITE)	IPR045153 (PANTHER)	cd09880 (CDD)	IPR011990 (SUPERFAMILY) P:GO:0000184	P:GO:0000956	P:GO:0006139
159081	97.743	1.84877	0.537903	3.437	0.000588204	0.00676686	CE71745_622	---NA---	782
6392	115.087	1.84547	0.423149	4.36128	1.29e-05	0.00025981	fgenesh1_pg.44_#_11	nucleic acid-binding protein	2433	5	6.67e-43	76.51						G3DSA:1.20.1050.10 (GENE3D)				IPR041524 (PFAM)	G3DSA:2.60.120.1160 (GENE3D)	IPR012340 (G3DSA:2.40.50.GENE3D)	IPR002547 (PFAM)	mobidb-lite (MOBIDB_LITE)	mobidb-lite (MOBIDB_LITE)	mobidb-lite (MOBIDB_LITE)	PTHR34612 (PANTHER)	IPR002547 (PROSITE_PROFILES)	cd02799 (CDD)	IPR036282 (SUPERFAMILY)	IPR012340 (SUPERFAMILY) F:GO:0000049 F:tRNA binding
244007	27.5202	1.84522	0.524202	3.52006	0.000431444	0.00518101	fgenesh1_kg.92_#_8_#_Locus8091v1rpkm8.30	metallo-beta-lactamase superfamily protein	1714	5	1.45e-49	51.7
26176	16.4287	1.84316	0.647597	2.84616	0.00442499	0.034173	gm1.9640_g	hypothetical protein CC1G_11284	1470	4	2.3323e-06	48.55						G3DSA:1.20.1280.50 (GENE3D)				IPR032675 (G3DSA:3.80.10.GENE3D)	cd09917 (CDD)	SSF52047 (SUPERFAMILY)	IPR036047 (SUPERFAMILY) F:GO:0005515 F:protein binding
17976	75.3797	1.83995	0.515832	3.56695	0.000361154	0.00453539	gm1.1440_g	---NA---	357									SSF54768 (SUPERFAMILY)	no GO terms	no GO terms
215772	1020.23	1.83995	0.521296	3.52956	0.000416247	0.00504695	MIX6087_4865_40	uncharacterized protein BT62DRAFT_1001172	1544	2	4.13e-22	45.82
34921	86.7957	1.82654	0.388264	4.70438	2.55e-06	6.51e-05	gm1.18385_g	uncharacterized protein BDV38DRAFT_288020	2154	5	1.72e-30	48.34
223762	71.2607	1.82607	0.411697	4.43548	9.19e-06	0.000195779	MIX14077_2618_35	amidohydrolase	1929	5	2.8e-118	58.48	5	P:GO:0006508								F:GO:0008233	F:GO:0016787	F:GO:0016805	C:GO:0005576 P:proteolysis	F:peptidase activity	F:hydrolase activity	F:dipeptidase activity	C:extracellular region
157962	69.0796	1.82515	0.451813	4.03961	5.35e-05	0.000878797	CE70626_20645	Cytochrome c	440	5	3.77e-39	63.65
28569	34.463	1.82107	0.523212	3.48055	0.000500386	0.00587106	gm1.12033_g	uncharacterized protein HD556DRAFT_1474044, partial	1440	5	1.69e-14	41.03						IPR040521 (PFAM)	no GO terms	no GO terms
11661	26.5483	1.82038	0.51743	3.51812	0.000434613	0.00520795	fgenesh1_pg.300_#_6	---NA---	565									IPR029063 (G3DSA:3.40.50.GENE3D)	no GO terms	no GO terms
100446	355.701	1.81992	0.353337	5.15066	2.6e-07	8.34e-06	CE13110_15154	carbohydrate-binding module family 50 protein	883	5	8.52e-28	58.43
20371	63.1687	1.81868	0.363011	5.00998	5.44e-07	1.65e-05	gm1.3835_g	putative wd40 protein	4032	5	1.03e-133	49.56						IPR020472 (PRINTS)				IPR001680 (SMART)	IPR036537 (G3DSA:1.20.930.GENE3D)	IPR015943 (G3DSA:2.130.10.GENE3D)	IPR015943 (G3DSA:2.130.10.GENE3D)	IPR015943 (G3DSA:2.130.10.GENE3D)	IPR001680 (PFAM)	IPR007111 (PFAM)	IPR027417 (G3DSA:3.40.50.GENE3D)	mobidb-lite (MOBIDB_LITE)	mobidb-lite (MOBIDB_LITE)	PTHR19879 (PANTHER)	PS50294 (PROSITE_PROFILES)	IPR001680 (PROSITE_PROFILES)	PS50294 (PROSITE_PROFILES)	IPR001680 (PROSITE_PROFILES)	IPR007111 (PROSITE_PROFILES)	IPR001680 (PROSITE_PROFILES)	PS50294 (PROSITE_PROFILES)	IPR001680 (PROSITE_PROFILES)	PS50294 (PROSITE_PROFILES)	IPR001680 (PROSITE_PROFILES)	IPR001680 (PROSITE_PROFILES)	PS50294 (PROSITE_PROFILES)	IPR001680 (PROSITE_PROFILES)	PS50294 (PROSITE_PROFILES)	PS50294 (PROSITE_PROFILES)	IPR001680 (PROSITE_PROFILES)	PS50294 (PROSITE_PROFILES)
16550	19.3667	1.81689	0.591616	3.07106	0.00213299	0.019324	gm1.14_g	Metallo-dependent phosphatase-like protein	3255	5	2.99e-51	46.62	3	P:GO:0009166								F:GO:0016787	C:GO:0005829 P:nucleotide catabolic process	F:hydrolase activity	C:cytosol IPR036907 (G3DSA:3.90.780.GENE3D)	IPR004843 (PFAM)	IPR029052 (G3DSA:3.60.21.GENE3D)	IPR006179 (PANTHER)	IPR036907 (SUPERFAMILY)	IPR029052 (SUPERFAMILY) P:GO:0009166	F:GO:0016787	C:GO:0005622	C:GO:0005737	C:GO:0005829	C:GO:0110165 P:nucleotide catabolic process	F:hydrolase activity	C:intracellular anatomical structure	C:cytoplasm	C:cytosol	C:cellular anatomical entity
188612	46.0602	1.8168	0.505305	3.59545	0.000323837	0.00414932	CE101276_2720	alginate lyase	664	1	2.98873e-06	70
159440	73.5113	1.81571	0.461186	3.93704	8.25e-05	0.00126803	CE72104_65	---NA---	438
33843	100.559	1.8136	0.65419	2.77228	0.00556655	0.0405666	gm1.17307_g	ran-specific GTPase-activating protein-like	1686	5	1.04246e-07	54.86
26008	104.943	1.81197	0.511881	3.53982	0.000400395	0.00492377	gm1.9472_g	stress response regulator/HFS transcription factor	1749	5	1.13e-22	59.48	9	P:GO:0000160								P:GO:0006355	P:GO:0045944	F:GO:0000156	F:GO:0001228	F:GO:0003677	F:GO:0003700	F:GO:0043565	C:GO:0005634 P:phosphorelay signal transduction system	P:regulation of DNA-templated transcription	P:positive regulation of transcription by RNA polymerase II	F:phosphorelay response regulator activity	F:DNA-binding transcription activator activity, RNA polymerase II-specific	F:DNA binding	F:DNA-binding transcription factor activity	F:sequence-specific DNA binding	C:nucleus IPR000232 (PRINTS)	IPR000232 (SMART)	IPR036388 (G3DSA:1.10.10.GENE3D)	IPR000232 (PFAM)	mobidb-lite (MOBIDB_LITE)	mobidb-lite (MOBIDB_LITE)	mobidb-lite (MOBIDB_LITE)	mobidb-lite (MOBIDB_LITE)	mobidb-lite (MOBIDB_LITE)	mobidb-lite (MOBIDB_LITE)	mobidb-lite (MOBIDB_LITE)	mobidb-lite (MOBIDB_LITE)	IPR027725 (PANTHER)
17351	35.6344	1.81125	0.639698	2.83142	0.00463417	0.0352903	gm1.815_g	uncharacterized protein EDB91DRAFT_1136630	2046	5	5.52e-64	43.64						IPR009836 (PFAM)				mobidb-lite (MOBIDB_LITE)	mobidb-lite (MOBIDB_LITE)	IPR009836 (PANTHER) no GO terms no GO terms
11646	21.6716	1.81119	0.645611	2.80539	0.0050255	0.0376455	fgenesh1_pg.298_#_3	uncharacterized protein DACRYDRAFT_112717	1557	3	2.94e-19	46.37						IPR037475 (PANTHER)	P:GO:0000070			P:GO:0000278	P:GO:0000280	P:GO:0000819	P:GO:0006996	P:GO:0007049	P:GO:0007059	P:GO:0007080	P:GO:0008104	P:GO:0008104	P:GO:0008608	P:GO:0009987	P:GO:0016043	P:GO:0022402	P:GO:0022607	P:GO:0033036	P:GO:0033365	P:GO:0034501	P:GO:0043933	P:GO:0044085	P:GO:0048285	P:GO:0050000	P:GO:0051179	P:GO:0051234	P:GO:0051276	P:GO:0051303	P:GO:0051310	P:GO:0051315	P:GO:0051382
13327	221.522	1.80657	0.40319	4.48069	7.44e-06	0.000162876	fgenesh1_pg.1015_#_1	26S proteasome non-ATPase regulatory subunit 10	1013	5	1.37e-53	61.7	1	C:GO:0110165	C:cellular anatomical entity			IPR002110 (PRINTS)				IPR002110 (SMART)	IPR036770 (G3DSA:1.25.40.GENE3D)	IPR002110 (PFAM)	IPR002110 (PFAM)	mobidb-lite (MOBIDB_LITE)	PTHR24203 (PANTHER)	IPR002110 (PROSITE_PROFILES)	PS50297 (PROSITE_PROFILES)	IPR002110 (PROSITE_PROFILES)	PS50297 (PROSITE_PROFILES)	PS50297 (PROSITE_PROFILES)	PS50297 (PROSITE_PROFILES)	IPR002110 (PROSITE_PROFILES)	IPR002110 (PROSITE_PROFILES)	IPR036770 (SUPERFAMILY) F:GO:0005515 F:protein binding
245660	33.7996	1.80609	0.492761	3.66524	0.000247106	0.0032828	fgenesh1_kg.206_#_8_#_Locus217v2rpkm1696.68	---NA---	336
192410	54.5599	1.79193	0.424165	4.2246	2.39e-05	0.000440086	CE105074_1726	uncharacterized protein MIND_00255600	1473	1	1.03392e-08	59.62
206658	204.425	1.78797	0.447014	3.9998	6.34e-05	0.00102492	CE119322_5155	Thioesterase/thiol ester dehydrase-isomerase	851	5	1.18e-52	56.87
19965	85.7923	1.78574	0.389559	4.58402	4.56e-06	0.00010737	gm1.3429_g	---NA---	1938									mobidb-lite (MOBIDB_LITE)	no GO terms	no GO terms
17547	35.7014	1.78161	0.500937	3.55655	0.000375762	0.00466161	gm1.1011_g	---NA---	357									mobidb-lite (MOBIDB_LITE)	no GO terms	no GO terms
22269	22.2484	1.77813	0.592146	3.00285	0.00267462	0.0232332	gm1.5733_g	---NA---	429									PTHR40465 (PANTHER)	no GO terms	no GO terms
34146	17.7887	1.77379	0.658157	2.69508	0.00703708	0.0484585	gm1.17610_g	---NA---	120
131553	361.157	1.7736	0.307927	5.75979	8.42e-09	3.87e-07	CE44217_1249	RhoGEF Scd1	2984	5	0	58.97
181901	39.2191	1.77271	0.465109	3.81138	0.000138191	0.0019808	CE94565_156	exoribonuclease II	543	5	6.90823e-05	62.3	3	P:GO:0090501								F:GO:0003723	F:GO:0004540 P:RNA phosphodiester bond hydrolysis	F:RNA binding	F:ribonuclease activity
11854	265.045	1.76956	0.626593	2.82409	0.00474146	0.0357819	fgenesh1_pg.329_#_5	dihydroxyacetone kinase	726	5	3.21e-43	71.13	3	P:GO:0005975								P:GO:0044237	F:GO:0016301 P:carbohydrate metabolic process	P:cellular metabolic process	F:kinase activity EC:2.7 Transferring phosphorus-containing groups IPR004006 (PFAM)	G3DSA:3.40.50.10440 (GENE3D)	PTHR28629 (PANTHER)	IPR004006 (PROSITE_PROFILES)	SSF82549 (SUPERFAMILY) P:GO:0005975	P:GO:0006066	P:GO:0006071	P:GO:0008152	P:GO:0009056	P:GO:0009987	P:GO:0016052	P:GO:0044237	P:GO:0044238	P:GO:0044248	P:GO:0044262	P:GO:0044275	P:GO:0044281	P:GO:0044282	P:GO:0071704	P:GO:1901575	P:GO:1901615	F:GO:0003824	F:GO:0004371	F:GO:0016301	F:GO:0016740
114675	248.106	1.76463	0.325993	5.4131	6.19e-08	2.29e-06	CE27339_3229	ribosome biogenesis protein TSR3 homolog isoform X1	745	5	8.78e-45	69.45	1	P:GO:0042254	P:ribosome biogenesis
27910	68.7907	1.76327	0.553568	3.18527	0.00144617	0.014113	gm1.11374_g	---NA---	654									mobidb-lite (MOBIDB_LITE)				mobidb-lite (MOBIDB_LITE) no GO terms no GO terms
24642	80.0678	1.76308	0.458275	3.84721	0.000119471	0.00175723	gm1.8106_g	ribonuclease T2	795	5	5.41e-73	62.53	1	F:GO:0016787	F:hydrolase activity	EC:3	Hydrolases	IPR001568 (PFAM)				IPR036430 (G3DSA:3.90.730.GENE3D)	IPR001568 (PANTHER)	IPR033697 (CDD)	IPR036430 (SUPERFAMILY) P:GO:0006139	P:GO:0006401	P:GO:0006725	P:GO:0006807	P:GO:0008152	P:GO:0009056	P:GO:0009057	P:GO:0009987	P:GO:0016070	P:GO:0019439	P:GO:0034641	P:GO:0034655	P:GO:0043170	P:GO:0044237	P:GO:0044238	P:GO:0044248	P:GO:0044260	P:GO:0044265	P:GO:0044270	P:GO:0046483	P:GO:0046700	P:GO:0071704	P:GO:0090304	P:GO:1901360	P:GO:1901361
17020	129.5	1.76295	0.43883	4.0174	5.88e-05	0.000956806	gm1.484_g	mini-chromosome maintenance replisome factor-domain-containing protein	861	5	2e-30	46.41	1	C:GO:0005634	C:nucleus			IPR019140 (PFAM)				IPR019140 (PANTHER) P:GO:0006139	P:GO:0006259	P:GO:0006260	P:GO:0006261	P:GO:0006725	P:GO:0006807	P:GO:0008152	P:GO:0009058	P:GO:0009059	P:GO:0009987	P:GO:0018130	P:GO:0019438	P:GO:0034641	P:GO:0034645	P:GO:0034654	P:GO:0043170	P:GO:0044237	P:GO:0044238	P:GO:0044249	P:GO:0044260	P:GO:0044271	P:GO:0046483	P:GO:0071704	P:GO:0071897	P:GO:0090304	P:GO:1901360	P:GO:1901362	P:GO:1901576
242055	1537.22	1.76176	0.363019	4.85307	1.22e-06	3.42e-05	fgenesh1_kg.25_#_46_#_Locus1083v1rpkm289.32	NADAR domain-containing protein	2824	5	1.45e-24	54.44
188339	186.781	1.76126	0.533273	3.30274	0.000957434	0.010123	CE101003_9250	glycoside hydrolase family 5 protein	2824	5	0	62.81
31003	21.5971	1.75385	0.638457	2.74702	0.00601401	0.0429649	gm1.14467_g	---NA---	630									mobidb-lite (MOBIDB_LITE)				mobidb-lite (MOBIDB_LITE) no GO terms no GO terms
22989	25.4338	1.75366	0.537797	3.26082	0.00111089	0.0113944	gm1.6453_g	kinesin-like protein KIF23 isoform X11	3021	5	3.17e-115	52.89	2	F:GO:0005488								C:GO:0005856 F:binding	C:cytoskeleton IPR001752 (PRINTS)	IPR001752 (SMART)	IPR036961 (G3DSA:3.40.850.GENE3D)	IPR001752 (PFAM)	mobidb-lite (MOBIDB_LITE)	mobidb-lite (MOBIDB_LITE)	mobidb-lite (MOBIDB_LITE)	mobidb-lite (MOBIDB_LITE)	mobidb-lite (MOBIDB_LITE)	mobidb-lite (MOBIDB_LITE)	mobidb-lite (MOBIDB_LITE)	mobidb-lite (MOBIDB_LITE)	mobidb-lite (MOBIDB_LITE)	mobidb-lite (MOBIDB_LITE)	mobidb-lite (MOBIDB_LITE)	mobidb-lite (MOBIDB_LITE)	IPR027640 (PANTHER)	IPR001752 (PROSITE_PROFILES)	IPR027417 (SUPERFAMILY) P:GO:0006928	P:GO:0007017	P:GO:0007018	P:GO:0009987	F:GO:0003774	F:GO:0003777	F:GO:0003824	F:GO:0005488	F:GO:0005515
33609	36.4964	1.75324	0.440939	3.97615	7e-05	0.00111311	gm1.17073_g	---NA---	360
240794	1004.12	1.75315	0.373333	4.69594	2.65e-06	6.73e-05	fgenesh1_kg.2_#_100_#_Locus932v1rpkm352.48	glycoside hydrolase family 5 protein	2442	5	2.04e-81	49.95	7	P:GO:0008152								P:GO:0046355	P:GO:0071704	F:GO:0004553	F:GO:0016787	F:GO:0016798	F:GO:0016985 P:metabolic process	P:mannan catabolic process	P:organic substance metabolic process	F:hydrolase activity, hydrolyzing O-glycosyl compounds	F:hydrolase activity	F:hydrolase activity, acting on glycosyl bonds	F:mannan endo-1,4-beta-mannosidase activity
29315	27.3238	1.75143	0.64496	2.71557	0.00661624	0.0460966	gm1.12779_g	ras family-domain-containing protein	615	5	4.89e-101	82.29						PR00449 (PRINTS)				SM00173 (SMART)	SM00175 (SMART)	IPR001806 (SMART)	IPR027417 (G3DSA:3.40.50.GENE3D)	IPR005225 (TIGRFAM)	IPR001806 (PFAM)	mobidb-lite (MOBIDB_LITE)	IPR020849 (PANTHER)	IPR001806 (PROSITE_PROFILES)	PS51419 (PROSITE_PROFILES)	IPR027417 (SUPERFAMILY) P:GO:0007165	F:GO:0000166	F:GO:0003824	F:GO:0003924	F:GO:0005488	F:GO:0005525	F:GO:0016462	F:GO:0016787	F:GO:0016817	F:GO:0016818	F:GO:0017076	F:GO:0017111	F:GO:0019001	F:GO:0019003	F:GO:0032553	F:GO:0032555	F:GO:0032561	F:GO:0035639
34645	16.0063	1.7504	0.617493	2.83469	0.00458696	0.0350454	gm1.18109_g	---NA---	108
17476	212.913	1.74717	0.365326	4.78249	1.73e-06	4.64e-05	gm1.940_g	uncharacterized protein E1B28_007858	1653	5	1.48e-67	47.34	4	P:GO:0008033								P:GO:0034414	F:GO:0016787	F:GO:0042781 P:tRNA processing	P:tRNA 3'-trailer cleavage, endonucleolytic	F:hydrolase activity	F:3'-tRNA processing endoribonuclease activity IPR027794 (PFAM)	IPR036866 (G3DSA:3.60.15.GENE3D)	mobidb-lite (MOBIDB_LITE)	mobidb-lite (MOBIDB_LITE)	mobidb-lite (MOBIDB_LITE)	mobidb-lite (MOBIDB_LITE)	mobidb-lite (MOBIDB_LITE)	IPR047151 (PANTHER)	IPR036866 (SUPERFAMILY) P:GO:0000959	P:GO:0000963	P:GO:0006139	P:GO:0006396	P:GO:0006399	P:GO:0006725	P:GO:0006807	P:GO:0008033	P:GO:0008152	P:GO:0009987	P:GO:0010467	P:GO:0016070	P:GO:0031123	P:GO:0034470	P:GO:0034641
31603	71.1381	1.7468	0.474583	3.6807	0.000232594	0.00313056	gm1.15067_g	kinase complex regulatory subunit	1050	5	3.54e-21	51.64	6	P:GO:0016310								F:GO:0003676	F:GO:0008270	F:GO:0016301	F:GO:0046872	C:GO:0005634 P:phosphorylation	F:nucleic acid binding	F:zinc ion binding	F:kinase activity	F:metal ion binding	C:nucleus
111166	41.682	1.73976	0.63748	2.72912	0.00635034	0.0447648	CE23830_1366	---NA---	808
9505	65.5919	1.73838	0.394355	4.40816	1.04e-05	0.000217235	fgenesh1_pg.143_#_21	---NA---	1041									mobidb-lite (MOBIDB_LITE)				mobidb-lite (MOBIDB_LITE) no GO terms no GO terms
29083	29.3527	1.73817	0.49098	3.5402	0.000399821	0.00492209	gm1.12547_g	---NA---	945									mobidb-lite (MOBIDB_LITE)				mobidb-lite (MOBIDB_LITE)	mobidb-lite (MOBIDB_LITE)	mobidb-lite (MOBIDB_LITE)	mobidb-lite (MOBIDB_LITE)	mobidb-lite (MOBIDB_LITE)	mobidb-lite (MOBIDB_LITE) no GO terms no GO terms
246184	989.017	1.73683	0.289685	5.99558	2.03e-09	1.05e-07	fgenesh1_kg.268_#_4_#_Locus2912v1rpkm75.43	transport protein SEC61 subunit alpha	2143	5	0	89.87	2	P:GO:0015031								C:GO:0016020 P:protein transport	C:membrane
18362	107.636	1.73648	0.622138	2.79115	0.00525209	0.038911	gm1.1826_g	uncharacterized protein M409DRAFT_50972	531	1	9.70841e-08	46.49						no IPS match	no IPS match	no IPS match
22912	18.0165	1.73334	0.602804	2.87547	0.00403433	0.031811	gm1.6376_g	---NA---	423									mobidb-lite (MOBIDB_LITE)				mobidb-lite (MOBIDB_LITE) no GO terms no GO terms
243860	274.26	1.73269	0.325998	5.31502	1.07e-07	3.75e-06	fgenesh1_kg.85_#_9_#_Locus2352v1rpkm105.41	uncharacterized protein FOMMEDRAFT_77195	2439	5	7.34e-55	57.64	2	F:GO:0003676								F:GO:0003723 F:nucleic acid binding	F:RNA binding
29814	62.001	1.7311	0.386561	4.47822	7.53e-06	0.00016445	gm1.13278_g	---NA---	1155									mobidb-lite (MOBIDB_LITE)				mobidb-lite (MOBIDB_LITE)	mobidb-lite (MOBIDB_LITE)	mobidb-lite (MOBIDB_LITE)	mobidb-lite (MOBIDB_LITE)	mobidb-lite (MOBIDB_LITE)	mobidb-lite (MOBIDB_LITE) no GO terms no GO terms
193265	21.2145	1.72917	0.642383	2.6918	0.00710674	0.0487889	CE105929_3734	ATP-dependent RNA helicase DBP3	996	5	1.12e-49	70.14	3	F:GO:0000166								F:GO:0004386	F:GO:0008186 F:nucleotide binding	F:helicase activity	F:ATP-dependent activity, acting on RNA
3671	46.3073	1.72785	0.49937	3.46006	0.000540046	0.00627747	fgenesh1_pg.3_#_34	WD40 repeat-like protein	1497	5	7.46e-41	52.95	7	P:GO:0008033								P:GO:0030488	P:GO:0032259	P:GO:0036265	F:GO:0008168	F:GO:0016740	C:GO:0005634 P:tRNA processing	P:tRNA methylation	P:methylation	P:RNA (guanine-N7)-methylation	F:methyltransferase activity	F:transferase activity	C:nucleus IPR001680 (SMART)	IPR001680 (PFAM)	IPR015943 (G3DSA:2.130.10.GENE3D)	mobidb-lite (MOBIDB_LITE)	mobidb-lite (MOBIDB_LITE)	mobidb-lite (MOBIDB_LITE)	mobidb-lite (MOBIDB_LITE)	mobidb-lite (MOBIDB_LITE)	mobidb-lite (MOBIDB_LITE)	mobidb-lite (MOBIDB_LITE)	IPR028884 (PANTHER)	IPR028884 (HAMAP)	IPR001680 (PROSITE_PROFILES)	IPR001680 (PROSITE_PROFILES)	IPR036322 (SUPERFAMILY) P:GO:0036265	F:GO:0003824	F:GO:0005515
23842	86.4029	1.72759	0.387143	4.4624	8.1e-06	0.00017571	gm1.7306_g	reverse transcriptase domain-containing protein	519	5	7.46128e-08	68.01						IPR013103 (PFAM)				mobidb-lite (MOBIDB_LITE) no GO terms no GO terms
22966	66.1851	1.72698	0.437873	3.94401	8.01e-05	0.00123678	gm1.6430_g	---NA---	912									PF14223 (PFAM)				mobidb-lite (MOBIDB_LITE)	mobidb-lite (MOBIDB_LITE)	mobidb-lite (MOBIDB_LITE) no GO terms no GO terms
23447	47.9527	1.72557	0.427216	4.0391	5.37e-05	0.000878797	gm1.6911_g	Vegetative incompatibility protein	4677	5	0	51.34						IPR020472 (PRINTS)				IPR001680 (SMART)	IPR015943 (G3DSA:2.130.10.GENE3D)	IPR015943 (G3DSA:2.130.10.GENE3D)	IPR027417 (G3DSA:3.40.50.GENE3D)	IPR015943 (G3DSA:2.130.10.GENE3D)	IPR015943 (G3DSA:2.130.10.GENE3D)	IPR001680 (PFAM)	IPR036537 (G3DSA:1.20.930.GENE3D)	IPR007111 (PFAM)	mobidb-lite (MOBIDB_LITE)	mobidb-lite (MOBIDB_LITE)	mobidb-lite (MOBIDB_LITE)	PTHR22847 (PANTHER)	PS50294 (PROSITE_PROFILES)	PS50294 (PROSITE_PROFILES)	IPR001680 (PROSITE_PROFILES)	IPR001680 (PROSITE_PROFILES)	IPR001680 (PROSITE_PROFILES)	PS50294 (PROSITE_PROFILES)	IPR001680 (PROSITE_PROFILES)	PS50294 (PROSITE_PROFILES)	IPR001680 (PROSITE_PROFILES)	PS50294 (PROSITE_PROFILES)	PS50294 (PROSITE_PROFILES)	IPR001680 (PROSITE_PROFILES)	PS50294 (PROSITE_PROFILES)	IPR001680 (PROSITE_PROFILES)	PS50294 (PROSITE_PROFILES)
193625	498.21	1.72254	0.428739	4.0177	5.88e-05	0.000956806	CE106289_70713	protein SGT1 homolog isoform X2	1262	5	4.87e-35	54.08	1	F:GO:0051087	F:chaperone binding
30296	59.4701	1.71985	0.400211	4.29735	1.73e-05	0.000333603	gm1.13760_g	kinase-like domain-containing protein	1056	5	3.21e-10	53.14	6	P:GO:0006468								P:GO:0007166	F:GO:0000166	F:GO:0004672	F:GO:0004674	F:GO:0005524 P:protein phosphorylation	P:cell surface receptor signaling pathway	F:nucleotide binding	F:protein kinase activity	F:protein serine/threonine kinase activity	F:ATP binding IPR001245 (PFAM)	G3DSA:1.10.510.10 (GENE3D)	G3DSA:1.10.510.10 (GENE3D)	PTHR44329 (PANTHER)	IPR000719 (PROSITE_PROFILES)	IPR011009 (SUPERFAMILY) P:GO:0006468	F:GO:0003824	F:GO:0004672	F:GO:0005524	F:GO:0016301	F:GO:0016740	F:GO:0016772	F:GO:0016773	F:GO:0140096 P:protein phosphorylation	F:catalytic activity	F:protein kinase activity	F:ATP binding	F:kinase activity	F:transferase activity
29816	126.116	1.71909	0.447595	3.84073	0.00012267	0.00179863	gm1.13280_g	uncharacterized protein HD556DRAFT_1437270	2295	5	2.08e-20	42.09	5	P:GO:0006468								F:GO:0004672	F:GO:0004674	F:GO:0005524	C:GO:0000781 P:protein phosphorylation	F:protein kinase activity	F:protein serine/threonine kinase activity	F:ATP binding	C:chromosome, telomeric region G3DSA:1.10.510.10 (GENE3D)	IPR040976 (PFAM)	mobidb-lite (MOBIDB_LITE)	mobidb-lite (MOBIDB_LITE)	mobidb-lite (MOBIDB_LITE)	mobidb-lite (MOBIDB_LITE)	mobidb-lite (MOBIDB_LITE)	PTHR38248 (PANTHER)	IPR000719 (PROSITE_PROFILES)	IPR011009 (SUPERFAMILY) P:GO:0006468	F:GO:0004672	F:GO:0005524 P:protein phosphorylation	F:protein kinase activity	F:ATP binding
32767	50.7406	1.71711	0.489086	3.51086	0.000446661	0.00531834	gm1.16231_g	---NA---	1866
100553	100.89	1.71635	0.51652	3.32291	0.000890821	0.0095553	CE13217_4677	uncharacterized protein F5891DRAFT_950335, partial	1270	2	2.47e-16	45.79
241107	100.93	1.7147	0.347934	4.92822	8.3e-07	2.42e-05	fgenesh1_kg.6_#_55_#_Locus3568v1rpkm54.32	---NA---	480
244703	210.873	1.71413	0.499141	3.43417	0.000594372	0.00681645	fgenesh1_kg.131_#_9_#_Locus7168v1rpkm11.99	---NA---	434
3366	33.3986	1.7072	0.476711	3.5812	0.000342018	0.00433376	fgenesh1_pg.1_#_83	P-loop containing nucleoside triphosphate hydrolase protein	2820	5	2.22e-101	54.3	4	F:GO:0000166								F:GO:0003676	F:GO:0005524	F:GO:0016787 F:nucleotide binding	F:nucleic acid binding	F:ATP binding	F:hydrolase activity IPR014001 (SMART)	IPR001650 (SMART)	IPR011545 (PFAM)	IPR027417 (G3DSA:3.40.50.GENE3D)	IPR036424 (G3DSA:3.40.1180.GENE3D)	IPR027417 (G3DSA:3.40.50.GENE3D)	IPR001441 (TIGRFAM)	IPR001650 (PFAM)	IPR001441 (PFAM)	mobidb-lite (MOBIDB_LITE)	mobidb-lite (MOBIDB_LITE)	mobidb-lite (MOBIDB_LITE)	mobidb-lite (MOBIDB_LITE)	mobidb-lite (MOBIDB_LITE)	mobidb-lite (MOBIDB_LITE)	IPR001441 (PANTHER)	IPR014001 (PROSITE_PROFILES)	IPR001650 (PROSITE_PROFILES)	IPR001441 (HAMAP)	cd18787 (CDD)	IPR001441 (CDD)	IPR027417 (SUPERFAMILY)	IPR036424 (SUPERFAMILY) P:GO:0006066
146476	26.5002	1.69999	0.577997	2.94118	0.00326965	0.0271113	CE59140_6217	DUF2855 family protein	1046	5	7.12e-38	47.58
17852	30.1942	1.69341	0.588311	2.87842	0.00399666	0.0315804	gm1.1316_g	DNA ligase I, putative	1680	5	2.56e-126	61.49	8	P:GO:0006260								P:GO:0006266	P:GO:0006281	F:GO:0003909	F:GO:0097159	F:GO:1901363	C:GO:0005737	C:GO:0043231 P:DNA replication	P:DNA ligation	P:DNA repair	F:DNA ligase activity	F:organic cyclic compound binding	F:heterocyclic compound binding	C:cytoplasm	C:intracellular membrane-bounded organelle EC:6.5 Forming phosphoric ester bonds IPR012340 (G3DSA:2.40.50.GENE3D)	G3DSA:3.30.1490.70 (GENE3D)	IPR036599 (G3DSA:1.10.3260.GENE3D)	IPR012309 (PFAM)	G3DSA:3.30.470.30 (GENE3D)	IPR012310 (PFAM)	mobidb-lite (MOBIDB_LITE)	mobidb-lite (MOBIDB_LITE)	mobidb-lite (MOBIDB_LITE)	PTHR45674 (PANTHER)	IPR012310 (PROSITE_PROFILES)	cd07900 (CDD)	cd07969 (CDD)	IPR012340 (SUPERFAMILY)	SSF56091 (SUPERFAMILY) P:GO:0006139
241647	50.2162	1.69304	0.437593	3.86898	0.000109292	0.00162272	fgenesh1_kg.16_#_10_#_Locus216v1rpkm1718.96	uncharacterized protein BX664DRAFT_360200	484	2	4.49376e-06	71.34	3	P:GO:0032780								F:GO:0042030	C:GO:0005739 P:negative regulation of ATP-dependent activity	F:ATPase inhibitor activity	C:mitochondrion
247037	110.697	1.69077	0.315754	5.35471	8.57e-08	3.06e-06	fgenesh1_kg.576_#_1_#_Locus451v1rpkm837.51	D-aspartate oxidase	1796	5	2.74e-106	61.35	2	F:GO:0003924								F:GO:0005525 F:GTPase activity	F:GTP binding EC:3.6.1.15 Nucleoside-triphosphate phosphatase
242179	69.5852	1.68985	0.422358	4.001	6.31e-05	0.00102119	fgenesh1_kg.28_#_10_#_Locus3902v1rpkm46.48	---NA---	562
137065	266.202	1.68791	0.520241	3.24447	0.00117668	0.0119494	CE49729_342	---NA---	364
175567	264.244	1.68575	0.423108	3.98421	6.77e-05	0.00108215	CE88231_217591	ATP synthase j chain-domain-containing protein	417	4	5.13e-19	69.07	1	C:GO:0016020	C:membrane
10751	516.2	1.68392	0.290957	5.78751	7.14e-09	3.34e-07	fgenesh1_pg.214_#_15	Ser/Thr protein phosphatase 2A regulatory subunit A	1419	5	3.72e-61	68.71						IPR001515 (SMART)				IPR011989 (G3DSA:1.25.10.GENE3D)	IPR001515 (PFAM)	IPR011989 (G3DSA:1.25.10.GENE3D)	PTHR10648 (PANTHER)	IPR021133 (PROSITE_PROFILES)	IPR001515 (CDD)	IPR016024 (SUPERFAMILY)	IPR036351 (SUPERFAMILY) P:GO:0006412	P:GO:0006470	P:GO:0006793	P:GO:0006796	P:GO:0006807	P:GO:0008152	P:GO:0009987	P:GO:0016311	P:GO:0019538	P:GO:0019538	P:GO:0036211	P:GO:0036211	P:GO:0043170	P:GO:0043412	P:GO:0044237	P:GO:0044238	P:GO:0044260	P:GO:0071704	P:GO:1901564	F:GO:0003735	F:GO:0003824
218526	333.288	1.68238	0.440581	3.81854	0.000134242	0.00193404	MIX8841_4652_82	indoleamine 2,3-dioxygenase	1707	5	5.86e-101	54.18	4	P:GO:0019441								F:GO:0003824	F:GO:0020037	F:GO:0046872 P:tryptophan catabolic process to kynurenine	F:catalytic activity	F:heme binding	F:metal ion binding
228209	19.4793	1.68086	0.60416	2.78215	0.00540008	0.0397655	MIX18524_292_29	valine--tRNA ligase	3019	5	0	73.1	3	P:GO:0006418								F:GO:0000166	F:GO:0004812 P:tRNA aminoacylation for protein translation	F:nucleotide binding	F:aminoacyl-tRNA ligase activity EC:6.1.1 Forming carbon-oxygen bonds
29175	34.618	1.67693	0.615337	2.72522	0.00642594	0.0451058	gm1.12639_g	S-adenosyl-L-methionine-dependent methyltransferase	999	5	2.75e-25	46.66						IPR029063 (G3DSA:3.40.50.GENE3D)				PF13489 (PFAM)	cd02440 (CDD)	IPR029063 (SUPERFAMILY) no GO terms no GO terms
208456	62.6066	1.67639	0.50346	3.32973	0.000869297	0.00936909	CE121120_2613	---NA---	361
34566	18.6225	1.67584	0.592977	2.82615	0.0047111	0.0357205	gm1.18030_g	---NA---	207
21064	40.7825	1.67376	0.572299	2.92462	0.00344877	0.0282633	gm1.4528_g	uncharacterized protein EDB91DRAFT_1049100	4662	5	6.1e-150	53.71	6	P:GO:0006397								P:GO:0034641	P:GO:0045892	F:GO:0003723	F:GO:0046872	C:GO:0005634 P:mRNA processing	P:cellular nitrogen compound metabolic process	P:negative regulation of DNA-templated transcription	F:RNA binding	F:metal ion binding	C:nucleus IPR013899 (SMART)	IPR000571 (SMART)	IPR000571 (PFAM)	IPR036063 (G3DSA:3.30.1370.GENE3D)	G3DSA:3.30.1370.210 (GENE3D)	PF14608 (PFAM)	IPR013899 (PFAM)	mobidb-lite (MOBIDB_LITE)	mobidb-lite (MOBIDB_LITE)	mobidb-lite (MOBIDB_LITE)	mobidb-lite (MOBIDB_LITE)	mobidb-lite (MOBIDB_LITE)	mobidb-lite (MOBIDB_LITE)	mobidb-lite (MOBIDB_LITE)	mobidb-lite (MOBIDB_LITE)	mobidb-lite (MOBIDB_LITE)	mobidb-lite (MOBIDB_LITE)	mobidb-lite (MOBIDB_LITE)	mobidb-lite (MOBIDB_LITE)
29660	274.704	1.67323	0.403853	4.14316	3.43e-05	0.000599437	gm1.13124_g	---NA---	1974									mobidb-lite (MOBIDB_LITE)				mobidb-lite (MOBIDB_LITE) no GO terms no GO terms
30593	244.719	1.67048	0.581439	2.87301	0.00406585	0.031903	gm1.14057_g	heat shock protein 70 family	801	5	4.52e-26	84.6	15	P:GO:0000742								P:GO:0006457	P:GO:0006616	P:GO:0030433	P:GO:0031204	P:GO:0036498	P:GO:0070880	F:GO:0005524	F:GO:0016887	F:GO:0051082	F:GO:0140662	C:GO:0031965	C:GO:0034099	C:GO:0099020	C:GO:0099021 P:karyogamy involved in conjugation with cellular fusion	P:protein folding	P:SRP-dependent cotranslational protein targeting to membrane, translocation	P:ubiquitin-dependent ERAD pathway	P:post-translational protein targeting to membrane, translocation	P:IRE1-mediated unfolded protein response	P:fungal-type cell wall beta-glucan biosynthetic process	F:ATP binding	F:ATP hydrolysis activity	F:unfolded protein binding	F:ATP-dependent protein folding chaperone	C:nuclear membrane	C:luminal surveillance complex	C:perinuclear endoplasmic reticulum lumen	C:cortical endoplasmic reticulum lumen EC:3.6.1.15 Nucleoside-triphosphate phosphatase IPR029047 (G3DSA:2.60.34.GENE3D)
240790	95.929	1.67046	0.605164	2.76035	0.00577393	0.041673	fgenesh1_kg.2_#_96_#_Locus402v1rpkm968.90	kynurenine/alpha-aminoadipate aminotransferase, mitochondrial	819	3	5.08e-10	70.71	3	P:GO:0009058								F:GO:0003824	F:GO:0030170 P:biosynthetic process	F:catalytic activity	F:pyridoxal phosphate binding
119698	24.1972	1.66813	0.5237	3.18528	0.00144614	0.014113	CE32362_15020	---NA---	411
31621	99.3357	1.66805	0.38304	4.35478	1.33e-05	0.000266688	gm1.15085_g	---NA---	388
241163	23.5675	1.6663	0.621378	2.68163	0.00732645	0.0496012	fgenesh1_kg.7_#_40_#_Locus374v1rpkm1069.02	Hsp20/alpha crystallin family protein	1301	5	1.5e-34	44.41
18865	147.012	1.6663	0.534177	3.11938	0.00181232	0.0169397	gm1.2329_g	---NA---	252									mobidb-lite (MOBIDB_LITE)	no GO terms	no GO terms
228729	28.0537	1.66256	0.529573	3.13944	0.00169271	0.0160323	MIX19044_2896_42	conserved oligomeric Golgi complex subunit 7-like	2610	5	5.31e-89	53.02	6	P:GO:0006886								P:GO:0015031	C:GO:0000139	C:GO:0005794	C:GO:0016020	C:GO:0017119 P:intracellular protein transport	P:protein transport	C:Golgi membrane	C:Golgi apparatus	C:membrane	C:Golgi transport complex
243575	29.7593	1.66021	0.552143	3.00684	0.00263975	0.0229883	fgenesh1_kg.74_#_11_#_Locus3684v1rpkm51.41	39S ribosomal protein L47, mitochondrial	864	5	3.87e-23	54.47	6	P:GO:0006412								F:GO:0003735	C:GO:0005739	C:GO:0005761	C:GO:0005840	C:GO:1990904 P:translation	F:structural constituent of ribosome	C:mitochondrion	C:mitochondrial ribosome	C:ribosome	C:ribonucleoprotein complex
34830	34.3906	1.65509	0.565606	2.92622	0.00343109	0.0281595	gm1.18294_g	---NA---	258
168780	15.09	1.65393	0.581525	2.84413	0.00445325	0.034344	CE81444_4698	rRNA 2'-O-methyltransferase fibrillarin-like	528	5	3.15e-15	84.19
18550	115.595	1.65331	0.464711	3.55772	0.000374081	0.00465101	gm1.2014_g	---NA---	1044									mobidb-lite (MOBIDB_LITE)				mobidb-lite (MOBIDB_LITE)	mobidb-lite (MOBIDB_LITE)	mobidb-lite (MOBIDB_LITE)	mobidb-lite (MOBIDB_LITE)	mobidb-lite (MOBIDB_LITE) no GO terms no GO terms
241632	164.434	1.64831	0.46694	3.53003	0.000415505	0.00504344	fgenesh1_kg.15_#_64_#_Locus3407v1rpkm59.11	superoxide dismutase	1316	5	1.66e-38	55.76	3	P:GO:0019430								F:GO:0004784	F:GO:0005507 P:removal of superoxide radicals	F:superoxide dismutase activity	F:copper ion binding EC:1.15.1.1 Superoxide dismutase
10833	41.1323	1.64637	0.47614	3.45774	0.000544735	0.00632545	fgenesh1_pg.221_#_11	UDP-N-acetylglucosamine-dolichyl-phosphate N-acetylglucosaminephosphotransferase	4023	5	6.32e-107	61.51	4	P:GO:0006486								F:GO:0016780	C:GO:0005783	C:GO:0016020 P:protein glycosylation	F:phosphotransferase activity, for other substituted phosphate groups	C:endoplasmic reticulum	C:membrane EC:2.7.8 Transferring phosphorus-containing groups IPR027417 (G3DSA:3.40.50.GENE3D)	IPR000715 (PFAM)	IPR027417 (G3DSA:3.40.50.GENE3D)	mobidb-lite (MOBIDB_LITE)	mobidb-lite (MOBIDB_LITE)	mobidb-lite (MOBIDB_LITE)	mobidb-lite (MOBIDB_LITE)	mobidb-lite (MOBIDB_LITE)	mobidb-lite (MOBIDB_LITE)	IPR033895 (PANTHER)	IPR001650 (PROSITE_PROFILES)	cd17920 (CDD)	IPR033895 (CDD)	IPR027417 (SUPERFAMILY) P:GO:0006487	P:GO:0006488	F:GO:0003824	F:GO:0003975	F:GO:0016740	F:GO:0016772	F:GO:0016780	C:GO:0016020	C:GO:0016020	C:GO:0031224
242379	28.5794	1.64627	0.547504	3.00686	0.00263961	0.0229883	fgenesh1_kg.33_#_36_#_Locus5808v1rpkm20.66	aspartyl aminopeptidase	1525	5	1.3e-107	78.34	1	F:GO:0000166	F:nucleotide binding
150752	21.6831	1.64596	0.576007	2.85753	0.00426954	0.0332924	CE63416_1363	Zinc/iron permease	1259	5	2.07e-104	61.07	1	P:GO:0030001	P:metal ion transport
188810	88.0926	1.64244	0.453854	3.61888	0.000295882	0.00383124	CE101474_920927	peptidylprolyl isomerase	657	5	6.93e-57	86.27	3	P:GO:0000413								P:GO:0006457	F:GO:0003755 P:protein peptidyl-prolyl isomerization	P:protein folding	F:peptidyl-prolyl cis-trans isomerase activity EC:5.2.1.8 Peptidylprolyl isomerase
33720	96.845	1.64209	0.447484	3.66961	0.000242918	0.00323852	gm1.17184_g	uncharacterized protein TRAVEDRAFT_114718	327	1	3.15e-12	57.28
9457	35.6867	1.64193	0.558319	2.94085	0.00327315	0.0271204	fgenesh1_pg.140_#_16	predicted protein	4737	5	1.27e-77	47.16						IPR032675 (G3DSA:3.80.10.GENE3D)				SSF52047 (SUPERFAMILY) no GO terms no GO terms
240769	393.176	1.64164	0.287468	5.71069	1.13e-08	5.06e-07	fgenesh1_kg.2_#_75_#_Locus2852v1rpkm77.89	RlpA-like double-psi beta-barrel-protein domain-containing protein-containing protein	1110	5	1.38e-27	62.63
18725	26.3842	1.63497	0.522158	3.13118	0.00174103	0.016389	gm1.2189_g	---NA---	963									mobidb-lite (MOBIDB_LITE)				mobidb-lite (MOBIDB_LITE)	mobidb-lite (MOBIDB_LITE)	mobidb-lite (MOBIDB_LITE)	mobidb-lite (MOBIDB_LITE)	mobidb-lite (MOBIDB_LITE) no GO terms no GO terms
10898	38.1817	1.63491	0.45086	3.6262	0.00028762	0.00375006	fgenesh1_pg.228_#_8	---NA---	564									mobidb-lite (MOBIDB_LITE)	no GO terms	no GO terms
29311	167.27	1.63288	0.454632	3.59166	0.000328584	0.00419187	gm1.12775_g	mucoidy inhibitor MuiA family protein	2025	5	6.89e-21	49.13						IPR011935 (TIGRFAM)				IPR025554 (PFAM)	IPR037291 (PFAM)	IPR011935 (PANTHER) no GO terms no GO terms
24638	53.0532	1.63268	0.528624	3.08855	0.00201138	0.0184436	gm1.8102_g	ribonuclease T2-like protein	795	5	6.05e-70	61.17	1	F:GO:0016787	F:hydrolase activity	EC:3	Hydrolases	IPR036430 (G3DSA:3.90.730.GENE3D)				IPR001568 (PFAM)	IPR001568 (PANTHER)	IPR033697 (CDD)	IPR036430 (SUPERFAMILY) P:GO:0006139	P:GO:0006401	P:GO:0006725	P:GO:0006807	P:GO:0008152	P:GO:0009056	P:GO:0009057	P:GO:0009987	P:GO:0016070	P:GO:0019439	P:GO:0034641	P:GO:0034655	P:GO:0043170	P:GO:0044237	P:GO:0044238	P:GO:0044248	P:GO:0044260	P:GO:0044265	P:GO:0044270	P:GO:0046483	P:GO:0046700	P:GO:0071704	P:GO:0090304	P:GO:1901360	P:GO:1901361
19521	248.531	1.63252	0.430325	3.79369	0.000148425	0.0021167	gm1.2985_g	uncharacterized protein LAESUDRAFT_784182	813	5	7.51e-44	53.16	4	P:GO:0006281								P:GO:0006974	F:GO:0016491	F:GO:0051213 P:DNA repair	P:cellular response to DNA damage stimulus	F:oxidoreductase activity	F:dioxygenase activity mobidb-lite (MOBIDB_LITE)	IPR004574 (PANTHER) C:GO:0005622	C:GO:0005634	C:GO:0005737	C:GO:0016020	C:GO:0043226	C:GO:0043227	C:GO:0043229	C:GO:0043231	C:GO:0110165 C:intracellular anatomical structure	C:nucleus	C:cytoplasm	C:membrane	C:organelle	C:membrane-bounded organelle	C:intracellular organelle	C:intracellular membrane-bounded organelle	C:cellular anatomical entity
116408	53.7853	1.62485	0.499308	3.2542	0.00113712	0.0116211	CE29072_979	kinase-like domain-containing protein	1419	5	9.34e-32	52.26	5	P:GO:0006468								P:GO:0016310	F:GO:0004672	F:GO:0005524	F:GO:0016301 P:protein phosphorylation	P:phosphorylation	F:protein kinase activity	F:ATP binding	F:kinase activity
21379	234.117	1.62406	0.347042	4.67973	2.87e-06	7.17e-05	gm1.4843_g	Vegetative incompatibility protein	4080	5	1.22e-139	50.6						IPR020472 (PRINTS)				IPR001680 (SMART)	IPR015943 (G3DSA:2.130.10.GENE3D)	IPR015943 (G3DSA:2.130.10.GENE3D)	IPR001680 (PFAM)	IPR015943 (G3DSA:2.130.10.GENE3D)	IPR007111 (PFAM)	IPR036537 (G3DSA:1.20.930.GENE3D)	IPR027417 (G3DSA:3.40.50.GENE3D)	IPR024977 (PFAM)	IPR015943 (G3DSA:2.130.10.GENE3D)	mobidb-lite (MOBIDB_LITE)	mobidb-lite (MOBIDB_LITE)	mobidb-lite (MOBIDB_LITE)	PTHR22847 (PANTHER)	IPR001680 (PROSITE_PROFILES)	PS50294 (PROSITE_PROFILES)	PS50294 (PROSITE_PROFILES)	PS50294 (PROSITE_PROFILES)	PS50294 (PROSITE_PROFILES)	IPR001680 (PROSITE_PROFILES)	PS50294 (PROSITE_PROFILES)	IPR001680 (PROSITE_PROFILES)	IPR001680 (PROSITE_PROFILES)	IPR001680 (PROSITE_PROFILES)	IPR001680 (PROSITE_PROFILES)	PS50294 (PROSITE_PROFILES)	PS50294 (PROSITE_PROFILES)	IPR001680 (PROSITE_PROFILES)
20110	155.489	1.62137	0.32917	4.92563	8.41e-07	2.44e-05	gm1.3574_g	---NA---	147									no IPS match	no IPS match	no IPS match
21665	36.5559	1.61967	0.596283	2.71628	0.00660197	0.0460541	gm1.5129_g	---NA---	258									G3DSA:3.30.160.20 (GENE3D)				SSF54768 (SUPERFAMILY) no GO terms no GO terms
19643	19.5554	1.61959	0.572636	2.8283	0.00467958	0.0355775	gm1.3107_g	major facilitator superfamily domain-containing protein	1590	5	0	63.41						IPR005828 (PFAM)				IPR036259 (G3DSA:1.20.1250.GENE3D)	mobidb-lite (MOBIDB_LITE)	PTHR24064 (PANTHER)	IPR020846 (PROSITE_PROFILES)	cd17364 (CDD)	IPR036259 (SUPERFAMILY) P:GO:0055085	F:GO:0022857	C:GO:0016020 P:transmembrane transport	F:transmembrane transporter activity	C:membrane
11116	27.8522	1.61669	0.577553	2.79921	0.00512278	0.0383091	fgenesh1_pg.242_#_10	uncharacterized protein UHO2_01295	3072	5	2.52e-31	58.36	1	F:GO:0003677	F:DNA binding			IPR006600 (SMART)				G3DSA:1.10.10.60 (GENE3D)	IPR006600 (PFAM)	G3DSA:1.10.10.60 (GENE3D)	mobidb-lite (MOBIDB_LITE)	mobidb-lite (MOBIDB_LITE)	mobidb-lite (MOBIDB_LITE)	mobidb-lite (MOBIDB_LITE)	mobidb-lite (MOBIDB_LITE)	mobidb-lite (MOBIDB_LITE)	mobidb-lite (MOBIDB_LITE)	mobidb-lite (MOBIDB_LITE)	mobidb-lite (MOBIDB_LITE)	mobidb-lite (MOBIDB_LITE)	mobidb-lite (MOBIDB_LITE)	mobidb-lite (MOBIDB_LITE)	mobidb-lite (MOBIDB_LITE)	mobidb-lite (MOBIDB_LITE)	IPR006600 (PROSITE_PROFILES)	IPR009057 (SUPERFAMILY) no GO terms no GO terms
17906	26.5162	1.615	0.550829	2.93193	0.00336857	0.0277273	gm1.1370_g	---NA---	1311									IPR032675 (G3DSA:3.80.10.GENE3D)				IPR001810 (PFAM)	cd09917 (CDD)	SSF52047 (SUPERFAMILY) F:GO:0005515 F:protein binding
27290	95.2623	1.61477	0.457678	3.52818	0.000418422	0.00505702	gm1.10754_g	predicted protein	612	1	0.000724443	64.44						IPR025554 (PFAM)				IPR011935 (PANTHER) no GO terms no GO terms
88262	198.596	1.61282	0.529029	3.04864	0.00229878	0.0205775	CE926_6949	C5-sterol desaturase	1347	5	2.82e-133	70.76	2	P:GO:0006694								C:GO:0016020 P:steroid biosynthetic process	C:membrane
151098	21.9535	1.61135	0.598877	2.69062	0.00713191	0.0488723	CE63762_104	---NA---	533
245534	42.661	1.61119	0.53205	3.02827	0.00245955	0.0217058	fgenesh1_kg.194_#_3_#_Locus9741v1rpkm4.70	---NA---	390
8411	64.5852	1.61041	0.369427	4.35922	1.31e-05	0.000261798	fgenesh1_pg.98_#_9	predicted protein	3042	5	2.02e-37	44.9	3	P:GO:0017196								C:GO:0005737	C:GO:0031417 P:N-terminal peptidyl-methionine acetylation	C:cytoplasm	C:NatC complex IPR012677 (G3DSA:3.30.70.GENE3D)	IPR007244 (PFAM)	IPR006931 (PFAM)	mobidb-lite (MOBIDB_LITE)	mobidb-lite (MOBIDB_LITE)	mobidb-lite (MOBIDB_LITE)	mobidb-lite (MOBIDB_LITE)	mobidb-lite (MOBIDB_LITE)	IPR007244 (PANTHER) P:GO:0006473	P:GO:0006807	P:GO:0008152	P:GO:0009987	P:GO:0010467	P:GO:0017196	P:GO:0019538	P:GO:0019538	P:GO:0019722	P:GO:0036211	P:GO:0036211	P:GO:0043170	P:GO:0043412	P:GO:0043543	P:GO:0044237	P:GO:0044238	P:GO:0044260
192164	256.57	1.60832	0.569172	2.82572	0.00471739	0.0357319	CE104828_19103	dehydratase family-domain-containing protein	2392	5	0	77.75
28338	148.927	1.60536	0.498006	3.22358	0.001266	0.0126735	gm1.11802_g	protein transport protein Sec31B	762	5	1.45e-13	57.75						IPR015943 (G3DSA:2.130.10.GENE3D)				IPR040251 (PANTHER) P:GO:0006810	P:GO:0006886	P:GO:0006888	P:GO:0006900	P:GO:0006996	P:GO:0007029	P:GO:0008104	P:GO:0008104	P:GO:0009987	P:GO:0010256	P:GO:0015031	P:GO:0016043	P:GO:0016050	P:GO:0016192	P:GO:0033036	P:GO:0045184	P:GO:0046907	P:GO:0048193	P:GO:0051179	P:GO:0051234	P:GO:0051641	P:GO:0051649	P:GO:0061024	P:GO:0070727	P:GO:0071702	P:GO:0071705	P:GO:0071840	P:GO:0090114
14722	28.5599	1.60413	0.555582	2.88729	0.00388571	0.0308833	fgenesh1_pm.47_#_12	hypothetical protein PHYBLDRAFT_29004	684	5	1.5e-84	66.51	2	F:GO:0097159								F:GO:1901363 F:organic cyclic compound binding	F:heterocyclic compound binding G3DSA:2.40.30.10 (GENE3D)	IPR027417 (G3DSA:3.40.50.GENE3D)	IPR027417 (G3DSA:3.40.50.GENE3D)	IPR015760 (PANTHER)	IPR027417 (SUPERFAMILY) F:GO:0003676	F:GO:0003723	F:GO:0003743	F:GO:0005488	F:GO:0008135	F:GO:0045182	F:GO:0090079	F:GO:0097159	F:GO:1901363 F:nucleic acid binding	F:RNA binding	F:translation initiation factor activity	F:binding	F:translation factor activity, RNA binding	F:translation regulator activity	F:translation regulator activity, nucleic acid binding	F:organic cyclic compound binding	F:heterocyclic compound binding
245699	50.4692	1.60236	0.475205	3.37193	0.000746439	0.00828297	fgenesh1_kg.210_#_6_#_Locus818v1rpkm408.85	P-loop containing nucleoside triphosphate hydrolase protein	2140	5	0	76.73	1	C:GO:0110165	C:cellular anatomical entity
26582	133.13	1.60114	0.545043	2.93764	0.00330724	0.0273223	gm1.10046_g	---NA---	1848									mobidb-lite (MOBIDB_LITE)				mobidb-lite (MOBIDB_LITE)	mobidb-lite (MOBIDB_LITE)	mobidb-lite (MOBIDB_LITE)	mobidb-lite (MOBIDB_LITE)	mobidb-lite (MOBIDB_LITE)	mobidb-lite (MOBIDB_LITE)	mobidb-lite (MOBIDB_LITE)	mobidb-lite (MOBIDB_LITE)	mobidb-lite (MOBIDB_LITE) no GO terms no GO terms
218288	95.5306	1.60081	0.452477	3.53788	0.00040335	0.00494389	MIX8603_54_30	major facilitator superfamily domain-containing protein	1436	5	4.38e-46	58.85	4	P:GO:0055085								F:GO:0022857	C:GO:0016020	C:GO:0016020 P:transmembrane transport	F:transmembrane transporter activity	C:membrane	C:membrane
245763	58.3114	1.60037	0.476232	3.36048	0.000778069	0.00854964	fgenesh1_kg.217_#_11_#_Locus21403v1rpkm1.11	---NA---	442
194021	539.568	1.59913	0.571895	2.7962	0.0051708	0.0384801	CE106685_18896	uncharacterized protein PHACADRAFT_202031	1397	5	5.39e-33	69.03	2	P:GO:0006888								C:GO:0005737 P:endoplasmic reticulum to Golgi vesicle-mediated transport	C:cytoplasm
4721	158.217	1.59777	0.513426	3.11199	0.00185834	0.0172382	fgenesh1_pg.15_#_53	SCP160 protein	5841	5	6.59e-166	60.07	2	F:GO:0003676								F:GO:0003723 F:nucleic acid binding	F:RNA binding IPR013087 (SMART)	IPR004087 (SMART)	IPR036612 (G3DSA:3.30.1370.GENE3D)	IPR020546 (PFAM)	IPR036612 (G3DSA:3.30.1370.GENE3D)	G3DSA:6.10.140.880 (GENE3D)	IPR036612 (G3DSA:3.30.1370.GENE3D)	IPR036612 (G3DSA:3.30.1370.GENE3D)	IPR036612 (G3DSA:3.30.1370.GENE3D)	IPR036771 (G3DSA:2.60.15.GENE3D)	IPR004088 (PFAM)	mobidb-lite (MOBIDB_LITE)	mobidb-lite (MOBIDB_LITE)	mobidb-lite (MOBIDB_LITE)	mobidb-lite (MOBIDB_LITE)	mobidb-lite (MOBIDB_LITE)	mobidb-lite (MOBIDB_LITE)	mobidb-lite (MOBIDB_LITE)	mobidb-lite (MOBIDB_LITE)	mobidb-lite (MOBIDB_LITE)	mobidb-lite (MOBIDB_LITE)	mobidb-lite (MOBIDB_LITE)	mobidb-lite (MOBIDB_LITE)	mobidb-lite (MOBIDB_LITE)	mobidb-lite (MOBIDB_LITE)	PTHR10288 (PANTHER)	PS50084 (PROSITE_PROFILES)
233647	21.7733	1.59713	0.58913	2.711	0.006708	0.0465055	MIX23962_32519_93	histidinol dehydrogenase, putative	3153	5	0	71.36	6	P:GO:0000105								F:GO:0004399	F:GO:0016787	F:GO:0030554	F:GO:0043167	C:GO:0005829 P:histidine biosynthetic process	F:histidinol dehydrogenase activity	F:hydrolase activity	F:adenyl nucleotide binding	F:ion binding	C:cytosol EC:1.1.1.23	EC:3 Histidinol dehydrogenase	Hydrolases
26668	18.8514	1.59407	0.581587	2.7409	0.00612703	0.0435786	gm1.10132_g	---NA---	735									mobidb-lite (MOBIDB_LITE)				mobidb-lite (MOBIDB_LITE)	mobidb-lite (MOBIDB_LITE) no GO terms no GO terms
22656	693.898	1.59232	0.474502	3.35578	0.00079141	0.00864558	gm1.6120_g	P-loop containing nucleoside triphosphate hydrolase protein	6078	5	2.28e-148	57.44						IPR000286 (PRINTS)				IPR014001 (SMART)	IPR001650 (SMART)	IPR023801 (PFAM)	IPR037138 (G3DSA:3.40.800.GENE3D)	IPR027417 (G3DSA:3.40.50.GENE3D)	IPR011545 (PFAM)	IPR027417 (G3DSA:3.40.50.GENE3D)	IPR045338 (PFAM)	IPR001650 (PFAM)	mobidb-lite (MOBIDB_LITE)	mobidb-lite (MOBIDB_LITE)	mobidb-lite (MOBIDB_LITE)	mobidb-lite (MOBIDB_LITE)	mobidb-lite (MOBIDB_LITE)	PTHR24031 (PANTHER)	IPR014001 (PROSITE_PROFILES)	IPR001650 (PROSITE_PROFILES)	cd18787 (CDD)	IPR023696 (SUPERFAMILY)	IPR027417 (SUPERFAMILY) F:GO:0003676	F:GO:0005524	C:GO:0005622	C:GO:0005737	C:GO:0005739	C:GO:0016020	C:GO:0043226	C:GO:0043227	C:GO:0043229
241974	265.418	1.59177	0.552385	2.88163	0.0039563	0.0313274	fgenesh1_kg.24_#_18_#_Locus5227v1rpkm26.30	---NA---	1364
7940	66.2263	1.58866	0.469539	3.38344	0.000715836	0.00798275	fgenesh1_pg.83_#_31	---NA---	1275									IPR000571 (SMART)				G3DSA:2.30.30.1190 (GENE3D)	mobidb-lite (MOBIDB_LITE)	mobidb-lite (MOBIDB_LITE)	mobidb-lite (MOBIDB_LITE)	mobidb-lite (MOBIDB_LITE)	mobidb-lite (MOBIDB_LITE)	mobidb-lite (MOBIDB_LITE)	mobidb-lite (MOBIDB_LITE)	mobidb-lite (MOBIDB_LITE)	IPR000571 (PROSITE_PROFILES)	IPR036855 (SUPERFAMILY) F:GO:0046872 F:metal ion binding
200403	213.793	1.5864	0.472265	3.35913	0.000781884	0.00857481	CE113067_22335	RNA-binding domain-containing protein	1494	5	1.22e-36	75.66
20116	58.8536	1.58202	0.39861	3.96884	7.22e-05	0.00114136	gm1.3580_g	uncharacterized protein LAESUDRAFT_664173	246	1	9.22e-12	60.81						IPR028036 (PFAM)				mobidb-lite (MOBIDB_LITE)	mobidb-lite (MOBIDB_LITE) no GO terms no GO terms
10226	275.953	1.58154	0.387443	4.08199	4.47e-05	0.000749872	fgenesh1_pg.180_#_11	---NA---	534									no IPS match	no IPS match	no IPS match
32350	499.4	1.58037	0.411799	3.83773	0.000124179	0.00181699	gm1.15814_g	---NA---	258
27940	395.954	1.57736	0.516647	3.05308	0.00226505	0.0203241	gm1.11404_g	---NA---	2040									mobidb-lite (MOBIDB_LITE)				mobidb-lite (MOBIDB_LITE)	mobidb-lite (MOBIDB_LITE)	mobidb-lite (MOBIDB_LITE)	mobidb-lite (MOBIDB_LITE)	mobidb-lite (MOBIDB_LITE)	mobidb-lite (MOBIDB_LITE)	PTHR23075 (PANTHER) P:GO:0006996	P:GO:0007005	P:GO:0009987	P:GO:0016043	P:GO:0071840	F:GO:0005488	F:GO:0008270	F:GO:0043167	F:GO:0043169	F:GO:0046872	F:GO:0046914	C:GO:0005622	C:GO:0005737	C:GO:0005739	C:GO:0016020	C:GO:0043226	C:GO:0043227	C:GO:0043229	C:GO:0043231	C:GO:0110165 P:organelle organization	P:mitochondrion organization	P:cellular process
33648	31.5049	1.576	0.588299	2.67892	0.00738606	0.0498548	gm1.17112_g	reverse transcriptase domain-containing protein	2235	5	4.31e-75	49.93
32370	40.0805	1.57556	0.494467	3.18638	0.00144063	0.0140956	gm1.15834_g	---NA---	1134
16896	1414.26	1.57436	0.266635	5.90456	3.54e-09	1.77e-07	gm1.360_g	---NA---	324									mobidb-lite (MOBIDB_LITE)	no GO terms	no GO terms
243022	371.777	1.57168	0.556333	2.82507	0.00472701	0.0357448	fgenesh1_kg.50_#_45_#_Locus4677v1rpkm33.21	kinesin-domain-containing protein	1358	1	1.69e-46	59.74
126103	259.736	1.57168	0.298985	5.25672	1.47e-07	4.99e-06	CE38767_12639	heme-degrading domain-containing protein	1594	5	2.23e-62	54.02
25182	45.0779	1.5712	0.457995	3.4306	0.000602239	0.00688657	gm1.8646_g	reverse transcriptase domain-containing protein	618	5	2.05e-19	65.19						mobidb-lite (MOBIDB_LITE)				mobidb-lite (MOBIDB_LITE)	mobidb-lite (MOBIDB_LITE)	mobidb-lite (MOBIDB_LITE) no GO terms no GO terms
28514	34.9402	1.57082	0.562101	2.79455	0.00519724	0.0385823	gm1.11978_g	---NA---	747									mobidb-lite (MOBIDB_LITE)				mobidb-lite (MOBIDB_LITE)	mobidb-lite (MOBIDB_LITE) no GO terms no GO terms
227170	357.309	1.57066	0.549444	2.85864	0.00425461	0.033199	MIX17485_22462_50	L-type lectin-like domain-containing protein	1511	5	3.07e-83	63.21
20068	22.5411	1.57022	0.581609	2.69979	0.00693838	0.0478667	gm1.3532_g	---NA---	696									IPR013083 (G3DSA:3.30.40.GENE3D)				mobidb-lite (MOBIDB_LITE)	mobidb-lite (MOBIDB_LITE)	mobidb-lite (MOBIDB_LITE)	IPR001841 (PROSITE_PROFILES)	SSF57850 (SUPERFAMILY) no GO terms no GO terms
22039	31.7304	1.56915	0.510886	3.07142	0.00213041	0.0193162	gm1.5503_g	---NA---	372									IPR006955 (PFAM)				mobidb-lite (MOBIDB_LITE)	mobidb-lite (MOBIDB_LITE)	mobidb-lite (MOBIDB_LITE)	mobidb-lite (MOBIDB_LITE) P:GO:0006886	P:GO:0016192 P:intracellular protein transport	P:vesicle-mediated transport
246459	51.9475	1.56892	0.491412	3.19269	0.00140956	0.0138398	fgenesh1_kg.313_#_1_#_Locus4332v1rpkm38.64	uncharacterized protein EI90DRAFT_3067322	1617	2	2.25e-23	58.26
21751	204.821	1.56719	0.524906	2.98566	0.00282963	0.024286	gm1.5215_g	TBCD protein	2118	5	3.95e-159	53.49	1	P:GO:0009987	P:cellular process			IPR011989 (G3DSA:1.25.10.GENE3D)				mobidb-lite (MOBIDB_LITE)	IPR033162 (PANTHER)	IPR021133 (PROSITE_PROFILES)	IPR016024 (SUPERFAMILY) P:GO:0000226	P:GO:0006457	P:GO:0006996	P:GO:0007010	P:GO:0007017	P:GO:0007021	P:GO:0007023	P:GO:0009987	P:GO:0016043	P:GO:0071840	F:GO:0003824	F:GO:0003924	F:GO:0005096	F:GO:0005488	F:GO:0005515	F:GO:0008047	F:GO:0008092	F:GO:0015631	F:GO:0016462	F:GO:0016787	F:GO:0016817	F:GO:0016818	F:GO:0017111	F:GO:0030234	F:GO:0030695
31622	71.568	1.56696	0.413886	3.78596	0.000153115	0.00215895	gm1.15086_g	---NA---	162
27835	28.4701	1.56319	0.529202	2.95387	0.00313813	0.0262905	gm1.11299_g	uncharacterized protein H6S33_000755	672	2	1.75453e-07	43.35	7	P:GO:0006506								P:GO:0097502	F:GO:0000030	C:GO:0005783	C:GO:0005789	C:GO:0016020	C:GO:0016020 P:GPI anchor biosynthetic process	P:mannosylation	F:mannosyltransferase activity	C:endoplasmic reticulum	C:endoplasmic reticulum membrane	C:membrane	C:membrane IPR013233 (SMART)	IPR013233 (PFAM)	IPR042322 (PANTHER) P:GO:0006497	P:GO:0006505	P:GO:0006506	P:GO:0006508	P:GO:0006511	P:GO:0006629	P:GO:0006643	P:GO:0006644	P:GO:0006650	P:GO:0006661	P:GO:0006664	P:GO:0006793	P:GO:0006796	P:GO:0006807	P:GO:0006950
25561	90.0983	1.56171	0.373065	4.18615	2.84e-05	0.000507554	gm1.9025_g	---NA---	711									mobidb-lite (MOBIDB_LITE)				mobidb-lite (MOBIDB_LITE)	mobidb-lite (MOBIDB_LITE)	mobidb-lite (MOBIDB_LITE) no GO terms no GO terms
34007	386.099	1.56072	0.340921	4.57794	4.7e-06	0.000109911	gm1.17471_g	---NA---	1614
165642	49.2086	1.55948	0.488655	3.19137	0.00141598	0.013876	CE78306_18692	---NA---	1166
28113	90.9526	1.55873	0.496746	3.13789	0.00170171	0.0160904	gm1.11577_g	BZIP family transcription factor	1785	4	4.07e-24	59.17	11	P:GO:0006355								P:GO:0006412	P:GO:0006413	F:GO:0003676	F:GO:0003700	F:GO:0003723	F:GO:0003743	F:GO:0031369	C:GO:0005634	C:GO:0005737	C:GO:0005852 P:regulation of DNA-templated transcription	P:translation	P:translational initiation	F:nucleic acid binding	F:DNA-binding transcription factor activity	F:RNA binding	F:translation initiation factor activity	F:translation initiation factor binding	C:nucleus	C:cytoplasm	C:eukaryotic translation initiation factor 3 complex G3DSA:1.20.5.170 (GENE3D)	IPR018287 (PFAM)	mobidb-lite (MOBIDB_LITE)	mobidb-lite (MOBIDB_LITE)	mobidb-lite (MOBIDB_LITE)	mobidb-lite (MOBIDB_LITE)	mobidb-lite (MOBIDB_LITE)	mobidb-lite (MOBIDB_LITE)	mobidb-lite (MOBIDB_LITE)
105937	61.6085	1.55231	0.38225	4.06099	4.89e-05	0.000814101	CE18601_76200	---NA---	599
97614	68.194	1.55108	0.51123	3.03401	0.00241324	0.0214146	CE10278_4282	tRNA-dihydrouridine(16/17) synthase [NAD(P)(+)]-like isoform X1	539	5	6.44e-19	58.79	6	P:GO:0002943								P:GO:0006397	P:GO:0008033	F:GO:0016491	F:GO:0017150	F:GO:0050660 P:tRNA dihydrouridine synthesis	P:mRNA processing	P:tRNA processing	F:oxidoreductase activity	F:tRNA dihydrouridine synthase activity	F:flavin adenine dinucleotide binding
19239	85.6386	1.54945	0.344628	4.49601	6.92e-06	0.000153668	gm1.2703_g	---NA---	339									no IPS match	no IPS match	no IPS match
30949	149.474	1.54905	0.377044	4.10841	3.98e-05	0.000677139	gm1.14413_g	---NA---	858									mobidb-lite (MOBIDB_LITE)	no GO terms	no GO terms
30916	195.327	1.54861	0.530263	2.92045	0.00349527	0.0285405	gm1.14380_g	uncharacterized protein EI90DRAFT_808806	426	1	3.74e-16	58.78						no IPS match	no IPS match	no IPS match
22900	97.1377	1.54503	0.461533	3.34761	0.000815107	0.00886144	gm1.6364_g	predicted protein	4659	1	1.37e-39	40.85						IPR018849 (PFAM)				IPR016024 (SUPERFAMILY) no GO terms no GO terms
11408	68.4406	1.54202	0.439396	3.50942	0.00044909	0.00533698	fgenesh1_pg.272_#_7	NAD(P)-binding protein	3942	5	3.31e-51	58.43						IPR013087 (SMART)				G3DSA:3.10.450.240 (GENE3D)	IPR001509 (PFAM)	G3DSA:3.30.160.60 (GENE3D)	G3DSA:3.40.50.720 (GENE3D)	IPR013087 (PFAM)	mobidb-lite (MOBIDB_LITE)	mobidb-lite (MOBIDB_LITE)	mobidb-lite (MOBIDB_LITE)	PTHR10366 (PANTHER)	IPR013087 (PROSITE_PROFILES)	IPR013087 (PROSITE_PROFILES)	IPR036236 (SUPERFAMILY)	IPR036291 (SUPERFAMILY) F:GO:0003824	F:GO:0016491	F:GO:0016616 F:catalytic activity	F:oxidoreductase activity	F:oxidoreductase activity, acting on the CH-OH group of donors, NAD or NADP as acceptor
13143	73.9924	1.54195	0.477232	3.23103	0.00123345	0.0124405	fgenesh1_pg.794_#_1	prolyl oligopeptidase family serine peptidase	2570	5	2.25e-39	42.97	2	P:GO:0006508								F:GO:0008236 P:proteolysis	F:serine-type peptidase activity IPR000801 (PFAM)	IPR029058 (G3DSA:3.40.50.GENE3D)	mobidb-lite (MOBIDB_LITE)	PTHR43037 (PANTHER)	IPR029058 (SUPERFAMILY) no GO terms no GO terms
30046	1422.24	1.54036	0.557061	2.76516	0.00568953	0.0412225	gm1.13510_g	aspartate aminotransferase	294	5	1.37e-20	73.48	4	P:GO:0006520								P:GO:0009058	F:GO:0004069	F:GO:0030170 P:amino acid metabolic process	P:biosynthetic process	F:L-aspartate:2-oxoglutarate aminotransferase activity	F:pyridoxal phosphate binding EC:2.6.1.1 Aspartate transaminase IPR015422 (G3DSA:3.90.1150.GENE3D)	mobidb-lite (MOBIDB_LITE)	IPR000796 (PANTHER)	IPR015424 (SUPERFAMILY) P:GO:0006082	P:GO:0006520	P:GO:0006807	P:GO:0008152	P:GO:0008652	P:GO:0009058	P:GO:0009066	P:GO:0009067	P:GO:0009987	P:GO:0016053	P:GO:0019752	P:GO:0043436	P:GO:0044237	P:GO:0044238	P:GO:0044249	P:GO:0044281	P:GO:0044283	P:GO:0046394	P:GO:0071704	P:GO:1901564
166655	61.2497	1.53567	0.404845	3.79322	0.000148708	0.00211805	CE79319_12810	---NA---	1070
206151	22.6185	1.5347	0.557878	2.75096	0.00594206	0.042586	CE118815_182	---NA---	606
217733	106.135	1.53409	0.38806	3.95323	7.71e-05	0.00119813	MIX8048_1508_84	C2H2 finger domain-containing protein	1788	5	1.78e-17	71.86
243932	201.517	1.53355	0.342884	4.4725	7.73e-06	0.000167997	fgenesh1_kg.88_#_21_#_Locus3506v1rpkm56.29	---NA---	646
31792	58.5524	1.52911	0.387752	3.94353	8.03e-05	0.00123759	gm1.15256_g	---NA---	1674
243832	224.07	1.52628	0.424738	3.59346	0.000326311	0.0041676	fgenesh1_kg.84_#_3_#_Locus536v1rpkm689.72	uncharacterized protein DFJ58DRAFT_742926	1259	1	1.11861e-09	55.2
245146	51.4128	1.52548	0.495743	3.07715	0.00208988	0.0190253	fgenesh1_kg.161_#_5_#_Locus2345v1rpkm106.06	kinase-like protein	2489	5	1.49e-124	75.43	3	P:GO:0006468								F:GO:0004672	F:GO:0005524 P:protein phosphorylation	F:protein kinase activity	F:ATP binding EC:2.7.1 Transferring phosphorus-containing groups
175065	26.4888	1.52423	0.513816	2.96649	0.0030122	0.0255413	CE87729_681	---NA---	469
23458	83.8247	1.51818	0.424746	3.57433	0.000351122	0.00443415	gm1.6922_g	Vegetative incompatibility protein	4647	5	0	50.79						IPR020472 (PRINTS)				IPR001680 (SMART)	IPR015943 (G3DSA:2.130.10.GENE3D)	IPR015943 (G3DSA:2.130.10.GENE3D)	IPR024977 (PFAM)	IPR015943 (G3DSA:2.130.10.GENE3D)	IPR027417 (G3DSA:3.40.50.GENE3D)	IPR007111 (PFAM)	IPR015943 (G3DSA:2.130.10.GENE3D)	IPR001680 (PFAM)	mobidb-lite (MOBIDB_LITE)	mobidb-lite (MOBIDB_LITE)	PTHR19879 (PANTHER)	IPR001680 (PROSITE_PROFILES)	IPR001680 (PROSITE_PROFILES)	IPR001680 (PROSITE_PROFILES)	PS50294 (PROSITE_PROFILES)	PS50294 (PROSITE_PROFILES)	IPR001680 (PROSITE_PROFILES)	PS50294 (PROSITE_PROFILES)	IPR001680 (PROSITE_PROFILES)	PS50294 (PROSITE_PROFILES)	PS50294 (PROSITE_PROFILES)	IPR001680 (PROSITE_PROFILES)	IPR001680 (PROSITE_PROFILES)	IPR001680 (PROSITE_PROFILES)	PS50294 (PROSITE_PROFILES)	IPR001680 (PROSITE_PROFILES)	PS50294 (PROSITE_PROFILES)
22959	83.4999	1.51715	0.484738	3.12984	0.001749	0.0164272	gm1.6423_g	---NA---	1227									mobidb-lite (MOBIDB_LITE)				mobidb-lite (MOBIDB_LITE)	mobidb-lite (MOBIDB_LITE)	mobidb-lite (MOBIDB_LITE)	mobidb-lite (MOBIDB_LITE) no GO terms no GO terms
181924	42.5312	1.51552	0.525496	2.88397	0.00392695	0.0311389	CE94588_18798	hsp90-like protein	1403	5	1.32e-60	54.31	3	F:GO:0001671								F:GO:0051087	F:GO:0051879 F:ATPase activator activity	F:chaperone binding	F:Hsp90 protein binding
128197	128.74	1.51518	0.531774	2.8493	0.00438156	0.0339307	CE40861_2090	carbohydrate esterase family 4 protein	1616	5	8.65e-94	59.01	10	P:GO:0000272								P:GO:0005975	P:GO:0006032	P:GO:0071555	F:GO:0004099	F:GO:0016810	C:GO:0005886	C:GO:0016020	C:GO:0016020	C:GO:0031225 P:polysaccharide catabolic process	P:carbohydrate metabolic process	P:chitin catabolic process	P:cell wall organization	F:chitin deacetylase activity	F:hydrolase activity, acting on carbon-nitrogen (but not peptide) bonds	C:plasma membrane	C:membrane	C:membrane	C:obsolete anchored component of membrane
19076	308.421	1.51306	0.467394	3.23722	0.00120701	0.0122244	gm1.2540_g	acid protease	497	2	1.59881e-06	51.13						IPR021109 (G3DSA:2.40.70.GENE3D)				IPR033121 (PROSITE_PROFILES)	IPR021109 (SUPERFAMILY) no GO terms no GO terms
32482	1524.93	1.50976	0.458797	3.29069	0.000999422	0.0104804	gm1.15946_g	uncharacterized protein RhiXN_02240	388	1	1.50732e-05	50.53
141328	104327	1.50485	0.385106	3.90763	9.32e-05	0.00142105	CE53992_23468	Probable D-xylulose reductase	1451	5	6.08e-122	71.63	2	F:GO:0008270								F:GO:0016616 F:zinc ion binding	F:oxidoreductase activity, acting on the CH-OH group of donors, NAD or NADP as acceptor EC:1.1.1 Acting on the CH-OH group of donors
245346	98.6986	1.50176	0.339651	4.42147	9.8e-06	0.000206563	fgenesh1_kg.176_#_1_#_Locus3023v1rpkm71.39	NADPH oxidase	2140	5	0	72.45	3	P:GO:0006811								F:GO:0016491	C:GO:0016020 P:monoatomic ion transport	F:oxidoreductase activity	C:membrane EC:1 Oxidoreductases
217678	153.759	1.50153	0.508269	2.95421	0.00313474	0.0262832	MIX7993_253_33	---NA---	1316
202635	116.063	1.50131	0.334735	4.48506	7.29e-06	0.000160508	CE115299_180578	GTP-binding nuclear protein GSP1/Ran [	942	5	1.82e-125	90.44
152002	41.449	1.49685	0.477361	3.13569	0.00171452	0.0161883	CE64666_9818	uncharacterized protein PC9H_008124	757	2	5.21e-20	61.09
30639	91.4959	1.49561	0.440302	3.39678	0.000681839	0.0076491	gm1.14103_g	Fungalysin metallopeptidase-domain-containing protein	1431	2	1.13742e-09	53.86						mobidb-lite (MOBIDB_LITE)	no GO terms	no GO terms
246830	63.5801	1.49384	0.390882	3.82172	0.000132523	0.00191664	fgenesh1_kg.442_#_1_#_Locus2726v1rpkm83.86	---NA---	370
182350	147.793	1.49322	0.333873	4.47242	7.73e-06	0.000167997	CE95014_12301	---NA---	750
141130	308.059	1.49296	0.486996	3.06564	0.00217202	0.0195968	CE53794_527	uncharacterized protein RhiXN_06329	430	1	6.65789e-06	55.21
27140	28.1905	1.49027	0.49784	2.99347	0.00275822	0.0237638	gm1.10604_g	ML domain-containing protein	930	2	8.16e-12	46.1						IPR006616 (PFAM)				PTHR31649 (PANTHER) no GO terms no GO terms
31523	87.5226	1.48815	0.443453	3.35581	0.000791321	0.00864558	gm1.14987_g	peptidase C14	1790	5	8.29e-22	52.25
216541	254.372	1.48402	0.429743	3.45326	0.000553847	0.00641801	MIX6856_1403_80	---NA---	5290
226461	23.2826	1.48231	0.550534	2.69249	0.00709209	0.0487395	MIX16776_110_19	---NA---	5151
55663	51.7139	1.48161	0.52122	2.84258	0.00447504	0.0344649	gw1.305.5.1	cysteine proteinase	978	5	1.52e-100	61.76	2	P:GO:0006508								F:GO:0008233 P:proteolysis	F:peptidase activity EC:3.4 Acting on peptide bonds (peptidases)
21086	331.298	1.47968	0.338084	4.37665	1.21e-05	0.000244428	gm1.4550_g	Aldo/keto reductase	1269	5	9.98e-135	71.59						IPR023210 (PFAM)				IPR036812 (G3DSA:3.20.20.GENE3D)	PTHR43364 (PANTHER)	cd19079 (CDD)	IPR036812 (SUPERFAMILY) no GO terms no GO terms
25650	172.202	1.47658	0.331501	4.45422	8.42e-06	0.000181422	gm1.9114_g	---NA---	564									mobidb-lite (MOBIDB_LITE)	no GO terms	no GO terms
30579	34.2383	1.47594	0.535828	2.75451	0.00587808	0.0422351	gm1.14043_g	polyprotein of Ty1/Copia retrotransposon	2223	5	1.37e-41	52.67						IPR036397 (G3DSA:3.30.420.GENE3D)				mobidb-lite (MOBIDB_LITE)	mobidb-lite (MOBIDB_LITE)	mobidb-lite (MOBIDB_LITE)	PTHR11439 (PANTHER)	IPR001584 (PROSITE_PROFILES)	cd09272 (CDD)	IPR012337 (SUPERFAMILY) P:GO:0015074	F:GO:0003676 P:DNA integration	F:nucleic acid binding
102531	207.787	1.47443	0.471509	3.12704	0.00176575	0.0165568	CE15195_928	---NA---	532
3947	75.3224	1.47147	0.498963	2.94906	0.00318738	0.0265859	fgenesh1_pg.5_#_89	NADPH dehydrogenase NamA	1167	5	2.06e-17	67.04						no IPS match	no IPS match	no IPS match
31677	44.403	1.4694	0.475205	3.09214	0.00198717	0.0182677	gm1.15141_g	lte1 protein	1299	5	9.26e-37	52.21	3	P:GO:0007264								P:GO:0050790	F:GO:0005085 P:small GTPase mediated signal transduction	P:regulation of catalytic activity	F:guanyl-nucleotide exchange factor activity
27855	136.445	1.46682	0.314528	4.66356	3.11e-06	7.65e-05	gm1.11319_g	---NA---	1953									mobidb-lite (MOBIDB_LITE)				mobidb-lite (MOBIDB_LITE)	mobidb-lite (MOBIDB_LITE)	mobidb-lite (MOBIDB_LITE)	mobidb-lite (MOBIDB_LITE) no GO terms no GO terms
18700	686.587	1.4656	0.340611	4.30285	1.69e-05	0.000327676	gm1.2164_g	polysaccharide lyase family 3 protein	1080	5	7.85e-67	67.85	1	F:GO:0016829	F:lyase activity	EC:4	Lyases	IPR000254 (SMART)				IPR012334 (G3DSA:2.160.20.GENE3D)	IPR000254 (PFAM)	IPR004898 (PFAM)	mobidb-lite (MOBIDB_LITE)	IPR004898 (PANTHER)	IPR000254 (PROSITE_PROFILES)	IPR011050 (SUPERFAMILY)	IPR035971 (SUPERFAMILY) P:GO:0005975	P:GO:0005976	P:GO:0008152	P:GO:0009056	P:GO:0009057	P:GO:0016052	P:GO:0043170	P:GO:0044238	P:GO:0071704	P:GO:1901575	F:GO:0030248	F:GO:0030570	C:GO:0005576 P:carbohydrate metabolic process	P:polysaccharide metabolic process	P:metabolic process	P:catabolic process	P:macromolecule catabolic process	P:carbohydrate catabolic process	P:macromolecule metabolic process	P:primary metabolic process	P:organic substance metabolic process
225246	226.258	1.46457	0.317903	4.60698	4.09e-06	9.74e-05	MIX15561_4395_99	---NA---	2771
28373	36.985	1.4634	0.502551	2.91194	0.00359197	0.0291608	gm1.11837_g	---NA---	393									mobidb-lite (MOBIDB_LITE)				mobidb-lite (MOBIDB_LITE) no GO terms no GO terms
28672	49.247	1.46063	0.454912	3.2108	0.00132365	0.0131338	gm1.12136_g	uncharacterized protein DFJ58DRAFT_808868	729	5	1.07e-49	72.14						IPR012808 (PFAM)				mobidb-lite (MOBIDB_LITE)	mobidb-lite (MOBIDB_LITE)	mobidb-lite (MOBIDB_LITE)	mobidb-lite (MOBIDB_LITE)	IPR012808 (PANTHER) no GO terms no GO terms
33509	35.6195	1.4589	0.498295	2.92779	0.00341381	0.0280791	gm1.16973_g	---NA---	816
17496	56.9798	1.45864	0.529725	2.75358	0.00589472	0.0423276	gm1.960_g	tetratricopeptide repeat protein	1440	5	2.94e-29	52.31						IPR019734 (SMART)				IPR011990 (G3DSA:1.25.40.GENE3D)	IPR011990 (G3DSA:1.25.40.GENE3D)	IPR001245 (PFAM)	PF13424 (PFAM)	G3DSA:1.10.510.10 (GENE3D)	mobidb-lite (MOBIDB_LITE)	PTHR10098 (PANTHER)	IPR000719 (PROSITE_PROFILES)	IPR019734 (PROSITE_PROFILES)	IPR011990 (SUPERFAMILY)	IPR011990 (SUPERFAMILY)	IPR011009 (SUPERFAMILY) P:GO:0006468	F:GO:0004672	F:GO:0005515	F:GO:0005524 P:protein phosphorylation	F:protein kinase activity	F:protein binding	F:ATP binding
29641	62.2791	1.45858	0.435811	3.34682	0.000817436	0.00887818	gm1.13105_g	metalloproteinase 10	1065	5	3.33e-25	44.68	9	P:GO:0006508								F:GO:0004222	F:GO:0008233	F:GO:0008237	F:GO:0008270	F:GO:0016787	F:GO:0046872	C:GO:0005576	C:GO:0005615 P:proteolysis	F:metalloendopeptidase activity	F:peptidase activity	F:metallopeptidase activity	F:zinc ion binding	F:hydrolase activity	F:metal ion binding	C:extracellular region	C:extracellular space IPR001842 (PFAM)	G3DSA:3.10.170.10 (GENE3D)	mobidb-lite (MOBIDB_LITE)	mobidb-lite (MOBIDB_LITE)	mobidb-lite (MOBIDB_LITE)	PTHR33478 (PANTHER) F:GO:0004222	F:GO:0008270	C:GO:0005615 F:metalloendopeptidase activity	F:zinc ion binding	C:extracellular space
242880	47.8884	1.45514	0.474343	3.06769	0.00215719	0.0195118	fgenesh1_kg.47_#_10_#_Locus1453v1rpkm198.75	Arsenical-resistance protein	516	5	7.42e-34	74.25	1	C:GO:0016020	C:membrane
23626	30.0708	1.44893	0.478251	3.02964	0.00244847	0.021625	gm1.7090_g	Transposon Tf2-7 polyprotein	3099	5	0	61.35						IPR041577 (PFAM)				IPR043128 (G3DSA:3.30.70.GENE3D)	G3DSA:3.10.10.10 (GENE3D)	IPR043128 (G3DSA:3.30.70.GENE3D)	IPR000477 (PFAM)	IPR036397 (G3DSA:3.30.420.GENE3D)	IPR041588 (PFAM)	G3DSA:1.10.340.70 (GENE3D)	G3DSA:3.10.20.370 (GENE3D)	mobidb-lite (MOBIDB_LITE)	mobidb-lite (MOBIDB_LITE)	mobidb-lite (MOBIDB_LITE)	PTHR24559 (PANTHER)	IPR000477 (PROSITE_PROFILES)	IPR001584 (PROSITE_PROFILES)	cd09274 (CDD)	cd01647 (CDD)	IPR043502 (SUPERFAMILY)	IPR012337 (SUPERFAMILY) P:GO:0015074	F:GO:0003676 P:DNA integration	F:nucleic acid binding
94061	53.1616	1.44715	0.51128	2.83045	0.00464831	0.0353636	CE6725_58187	---NA---	636
126849	41.0753	1.44327	0.488206	2.95628	0.00311379	0.0261694	CE39513_1472	---NA---	695
13140	58.9282	1.44237	0.441047	3.27033	0.00107424	0.0110893	fgenesh1_pg.791_#_1	---NA---	1086									mobidb-lite (MOBIDB_LITE)				mobidb-lite (MOBIDB_LITE)	mobidb-lite (MOBIDB_LITE) no GO terms no GO terms
241190	52.9995	1.44181	0.47865	3.01225	0.00259322	0.0227073	fgenesh1_kg.8_#_23_#_Locus2219v1rpkm113.52	uncharacterized protein EI90DRAFT_3071564	1175	1	9.44e-23	51.7
30560	140.095	1.4408	0.385881	3.7338	0.000188615	0.00258817	gm1.14024_g	---NA---	96									no IPS match	no IPS match	no IPS match
24879	162.712	1.43931	0.328444	4.3822	1.17e-05	0.000239922	gm1.8343_g	---NA---	339									no IPS match	no IPS match	no IPS match
159484	50.5853	1.43768	0.46649	3.0819	0.00205682	0.0187547	CE72148_7269	predicted protein	1464	5	1.21e-135	67.58	2	P:GO:1901607								F:GO:0008483 P:alpha-amino acid biosynthetic process	F:transaminase activity EC:2.6.1 Transferring nitrogenous groups
209305	130.602	1.43742	0.388892	3.69619	0.000218858	0.00295275	CE121969_76086	GDP-mannose 4,6-dehydratase	1507	5	0	84.02	5	P:GO:0009847								P:GO:0019673	P:GO:0042351	F:GO:0008446	F:GO:0070401 P:spore germination	P:GDP-mannose metabolic process	P:'de novo' GDP-L-fucose biosynthetic process	F:GDP-mannose 4,6-dehydratase activity	F:NADP+ binding EC:4.2.1.47 GDP-mannose 4,6-dehydratase
31608	59.3323	1.43411	0.434962	3.29709	0.000976908	0.0102827	gm1.15072_g	uncharacterized protein DACRYDRAFT_14461	765	2	5.95453e-08	39.79
7371	26.7331	1.43304	0.49203	2.91252	0.00358528	0.0291275	fgenesh1_pg.67_#_36	---NA---	924									mobidb-lite (MOBIDB_LITE)				mobidb-lite (MOBIDB_LITE)	mobidb-lite (MOBIDB_LITE) no GO terms no GO terms
177063	38.2555	1.43196	0.443306	3.23017	0.00123715	0.0124623	CE89727_17816	50S ribosomal protein L17	1737	5	1.76e-63	65.57	5	P:GO:0006412								F:GO:0003735	C:GO:0005762	C:GO:0005840	C:GO:1990904 P:translation	F:structural constituent of ribosome	C:mitochondrial large ribosomal subunit	C:ribosome	C:ribonucleoprotein complex
21686	296.252	1.43015	0.404996	3.53127	0.000413564	0.00503073	gm1.5150_g	---NA---	1338									mobidb-lite (MOBIDB_LITE)				mobidb-lite (MOBIDB_LITE)	mobidb-lite (MOBIDB_LITE)	mobidb-lite (MOBIDB_LITE) no GO terms no GO terms
222014	37.8636	1.42945	0.512724	2.78794	0.00530436	0.0391889	MIX12329_13847_100	histone deacetylase complex subunit SAP18-like	985	5	3.77e-42	53.58
24096	36.9333	1.42794	0.4924	2.89996	0.0037321	0.0301029	gm1.7560_g	uncharacterized protein RhiXN_03401	1608	1	1.36737e-05	40.87						mobidb-lite (MOBIDB_LITE)				mobidb-lite (MOBIDB_LITE)	mobidb-lite (MOBIDB_LITE) no GO terms no GO terms
243599	32.2709	1.42584	0.525748	2.71202	0.00668743	0.0464396	fgenesh1_kg.74_#_35_#_Locus3077v1rpkm69.46	heme oxygenase 1	2080	5	1.12e-26	50.37	6	P:GO:0006788								F:GO:0004392	F:GO:0016491	F:GO:0046872	C:GO:0016020	C:GO:0016020 P:heme oxidation	F:heme oxygenase (decyclizing) activity	F:oxidoreductase activity	F:metal ion binding	C:membrane	C:membrane
241582	140.624	1.42533	0.402852	3.53809	0.000403025	0.00494389	fgenesh1_kg.15_#_14_#_Locus1191v1rpkm256.23	related to NADH-ubiquinone oxidoreductase B12 subunit	471	5	1.28e-18	63.49	3	P:GO:0022900								C:GO:0005743	C:GO:0070469 P:electron transport chain	C:mitochondrial inner membrane	C:respirasome
32502	79.1488	1.42201	0.494793	2.87395	0.00405369	0.0318558	gm1.15966_g	histone acetyltransferase type B catalytic subunit	552	5	3.59e-42	59.84	10	P:GO:0006325								P:GO:0016573	P:GO:0031509	F:GO:0004402	F:GO:0016740	F:GO:0016746	F:GO:0042393	C:GO:0000781	C:GO:0005634	C:GO:0005737 P:chromatin organization	P:histone acetylation	P:subtelomeric heterochromatin formation	F:histone acetyltransferase activity	F:transferase activity	F:acyltransferase activity	F:histone binding	C:chromosome, telomeric region	C:nucleus	C:cytoplasm
14310	48.8841	1.42161	0.422414	3.36544	0.000764207	0.00844682	fgenesh1_pm.26_#_4	protein-tyrosine phosphatase-like protein	2217	5	3.99e-155	66.93	3	P:GO:0009987								F:GO:0004721	C:GO:0043232 P:cellular process	F:phosphoprotein phosphatase activity	C:intracellular non-membrane-bounded organelle EC:3.1.3 Acting on ester bonds IPR020422 (SMART)	IPR029021 (G3DSA:3.90.190.GENE3D)	IPR029260 (PFAM)	IPR000340 (PFAM)	IPR029021 (G3DSA:3.90.190.GENE3D)	mobidb-lite (MOBIDB_LITE)	mobidb-lite (MOBIDB_LITE)	mobidb-lite (MOBIDB_LITE)	mobidb-lite (MOBIDB_LITE)	mobidb-lite (MOBIDB_LITE)	mobidb-lite (MOBIDB_LITE)	mobidb-lite (MOBIDB_LITE)	PTHR23339 (PANTHER)	IPR000387 (PROSITE_PROFILES)	IPR020422 (PROSITE_PROFILES)	IPR029260 (CDD)	IPR044506 (CDD)	IPR029021 (SUPERFAMILY)	IPR029021 (SUPERFAMILY) P:GO:0000226	P:GO:0000278	P:GO:0000280	P:GO:0000910	P:GO:0006470	P:GO:0006996	P:GO:0007010
27291	223.979	1.42086	0.494962	2.87065	0.00409632	0.0321197	gm1.10755_g	mucoidy inhibitor MuiA family protein	955	5	2.06283e-09	53.08						IPR011935 (PANTHER)	no GO terms	no GO terms
95090	64.9784	1.41459	0.495387	2.85552	0.00429665	0.0334573	CE7754_31603	uncharacterized protein LAESUDRAFT_754199	573	1	3.76185e-05	50
10407	68.1013	1.41454	0.387585	3.64961	0.000262634	0.00346037	fgenesh1_pg.192_#_9	---NA---	849									mobidb-lite (MOBIDB_LITE)				mobidb-lite (MOBIDB_LITE)	mobidb-lite (MOBIDB_LITE)	mobidb-lite (MOBIDB_LITE)	mobidb-lite (MOBIDB_LITE) no GO terms no GO terms
23422	106.072	1.41272	0.448345	3.15097	0.00162729	0.0156097	gm1.6886_g	putative wd40 protein	2406	5	1.34e-55	48.41						IPR027417 (G3DSA:3.40.50.GENE3D)				IPR036537 (G3DSA:1.20.930.GENE3D)	IPR007111 (PFAM)	mobidb-lite (MOBIDB_LITE)	mobidb-lite (MOBIDB_LITE)	mobidb-lite (MOBIDB_LITE)	PTHR10039 (PANTHER)	IPR007111 (PROSITE_PROFILES)	cd21037 (CDD)	IPR027417 (SUPERFAMILY) P:GO:0007166 P:cell surface receptor signaling pathway
229493	318.475	1.401	0.511372	2.7397	0.00614959	0.0436838	MIX19808_723_97	expressed protein	2617	2	1.72895e-05	61	1	F:GO:0046983	F:protein dimerization activity
173423	84.5318	1.39943	0.401692	3.48383	0.000494287	0.00580555	CE86087_2320	Psilocybin cluster transcription regulator	891	5	4.1e-37	80.26	2	F:GO:0003677								F:GO:0046983 F:DNA binding	F:protein dimerization activity
190587	24.3558	1.39442	0.498244	2.79866	0.0051315	0.0383091	CE103251_16632	hsp90 co-chaperone Cdc37	1898	5	1.21e-102	54.17	2	F:GO:0019901								C:GO:0005737 F:protein kinase binding	C:cytoplasm
165815	126.612	1.39349	0.50707	2.74812	0.00599387	0.0428575	CE78479_2569	Pkinase-domain-containing protein	2415	5	0	73.71	6	P:GO:0006468								F:GO:0000166	F:GO:0004674	C:GO:0005634	C:GO:0005737	C:GO:0005886 P:protein phosphorylation	F:nucleotide binding	F:protein serine/threonine kinase activity	C:nucleus	C:cytoplasm	C:plasma membrane EC:2.7.1 Transferring phosphorus-containing groups
7512	887.191	1.39344	0.275655	5.055	4.3e-07	1.33e-05	fgenesh1_pg.72_#_13	NADH:ubiquinone oxidoreductase 49kD subunit	1878	5	5.3e-166	89.03	3	F:GO:0016651								F:GO:0048038	F:GO:0051287 F:oxidoreductase activity, acting on NAD(P)H	F:quinone binding	F:NAD binding EC:1.6 Acting on NADH or NADPH IPR029014 (G3DSA:1.10.645.GENE3D)	IPR014722 (G3DSA:2.30.30.GENE3D)	IPR002784 (PFAM)	IPR001135 (PFAM)	mobidb-lite (MOBIDB_LITE)	IPR022885 (PANTHER)	IPR041985 (CDD)	IPR029014 (SUPERFAMILY)	IPR008991 (SUPERFAMILY) P:GO:0006091	P:GO:0006119	P:GO:0006120	P:GO:0006139	P:GO:0006163	P:GO:0006164	P:GO:0006412	P:GO:0006725	P:GO:0006753	P:GO:0006754	P:GO:0006793	P:GO:0006796	P:GO:0006807	P:GO:0006810	P:GO:0006811	P:GO:0006812	P:GO:0008152
89173	47.6011	1.39114	0.485597	2.8648	0.00417271	0.0326732	CE1837_14411	uncharacterized protein F5J12DRAFT_469029	536	5	2.49e-44	72.39
31896	196.156	1.39082	0.487363	2.85377	0.00432033	0.0336185	gm1.15360_g	predicted protein	1233	5	4.77e-123	66.37
28883	163.615	1.38681	0.400358	3.46392	0.000532358	0.00620092	gm1.12347_g	---NA---	642									mobidb-lite (MOBIDB_LITE)				mobidb-lite (MOBIDB_LITE)	mobidb-lite (MOBIDB_LITE)	mobidb-lite (MOBIDB_LITE)	mobidb-lite (MOBIDB_LITE)	mobidb-lite (MOBIDB_LITE) no GO terms no GO terms
243925	287.106	1.38397	0.28663	4.82841	1.38e-06	3.83e-05	fgenesh1_kg.88_#_14_#_Locus4172v1rpkm41.34	hypothetical protein I206_02704	950	5	3.29e-29	56.57
29309	163.214	1.37901	0.416147	3.31376	0.000920503	0.00982685	gm1.12773_g	mucoidy inhibitor MuiA family protein	1218	5	3.22e-16	42.37						IPR037291 (PFAM)				IPR011935 (TIGRFAM)	IPR011935 (PANTHER) no GO terms no GO terms
24211	161.196	1.3766	0.404146	3.40619	0.000658769	0.00741989	gm1.7675_g	acid protease	1557	5	2.74e-134	59.33						IPR001461 (PRINTS)				IPR021109 (G3DSA:2.40.70.GENE3D)	IPR033121 (PFAM)	IPR021109 (G3DSA:2.40.70.GENE3D)	IPR001461 (PANTHER)	IPR033121 (PROSITE_PROFILES)	IPR034164 (CDD)	IPR021109 (SUPERFAMILY) P:GO:0006508	F:GO:0004190 P:proteolysis	F:aspartic-type endopeptidase activity
31541	169.512	1.37514	0.50914	2.70091	0.00691504	0.047735	gm1.15005_g	reverse transcriptase domain-containing protein	2199	5	6.67e-99	57.08
195166	196.885	1.36993	0.345874	3.96079	7.47e-05	0.00117067	CE107830_8234	lysozyme-like protein	1611	5	2.34e-59	51.28
12622	252.71	1.36972	0.3649	3.75369	0.000174248	0.00241437	fgenesh1_pg.500_#_3	DUF89 domain-containing protein	2166	5	4.12e-61	54.3	6	P:GO:0006479								F:GO:0016787	F:GO:0046872	F:GO:0051998	F:GO:0097023	F:GO:0103026 P:protein methylation	F:hydrolase activity	F:metal ion binding	F:protein carboxyl O-methyltransferase activity	F:fructose 6-phosphate aldolase activity	F:fructose-1-phosphatase activity G3DSA:1.20.930.60 (GENE3D)	IPR002791 (PFAM)	mobidb-lite (MOBIDB_LITE)	mobidb-lite (MOBIDB_LITE)	mobidb-lite (MOBIDB_LITE)	IPR039763 (PANTHER)	IPR036075 (SUPERFAMILY) P:GO:0006950	P:GO:0006974	P:GO:0009987	P:GO:0033554	P:GO:0048583	P:GO:0050789	P:GO:0050794	P:GO:0050896	P:GO:0051716	P:GO:0065007	P:GO:0080134	P:GO:0080135	P:GO:2001020
246004	691.674	1.3687	0.285026	4.80202	1.57e-06	4.26e-05	fgenesh1_kg.242_#_7_#_Locus2533v1rpkm93.44	uncharacterized protein F5891DRAFT_1101054	2306	2	1.01e-20	47.4
120299	171.224	1.3678	0.338066	4.04595	5.21e-05	0.000860559	CE32963_7143	uncharacterized protein DEU56DRAFT_895673	3065	1	0.000598875	39.36
33437	68.4853	1.36038	0.413286	3.29161	0.000996159	0.010456	gm1.16901_g	---NA---	702
244961	63.2153	1.35094	0.359924	3.75341	0.000174448	0.00241437	fgenesh1_kg.150_#_4_#_Locus3240v1rpkm64.02	ribosomal protein S19e	1710	5	4.18e-56	74.33
31330	253.723	1.35093	0.3335	4.05077	5.1e-05	0.000845954	gm1.14794_g	---NA---	5502
32047	89.6949	1.34989	0.36768	3.67138	0.000241247	0.00322006	gm1.15511_g	uncharacterized protein BDV38DRAFT_288020	2721	5	5.56e-49	48.18
22811	42.768	1.3476	0.432212	3.11792	0.00182131	0.0169826	gm1.6275_g	serine/threonine protein kinase	3321	5	2.33e-73	56.03						IPR020472 (PRINTS)				IPR001680 (SMART)	IPR003591 (SMART)	IPR001611 (PFAM)	IPR001680 (PFAM)	IPR015943 (G3DSA:2.130.10.GENE3D)	IPR032675 (G3DSA:3.80.10.GENE3D)	IPR015943 (G3DSA:2.130.10.GENE3D)	mobidb-lite (MOBIDB_LITE)	mobidb-lite (MOBIDB_LITE)	mobidb-lite (MOBIDB_LITE)	mobidb-lite (MOBIDB_LITE)	mobidb-lite (MOBIDB_LITE)	mobidb-lite (MOBIDB_LITE)	mobidb-lite (MOBIDB_LITE)	mobidb-lite (MOBIDB_LITE)	mobidb-lite (MOBIDB_LITE)	PTHR45333 (PANTHER)	IPR001680 (PROSITE_PROFILES)	IPR001611 (PROSITE_PROFILES)	IPR001611 (PROSITE_PROFILES)	PS50294 (PROSITE_PROFILES)	PS50294 (PROSITE_PROFILES)	IPR001680 (PROSITE_PROFILES)	PS50294 (PROSITE_PROFILES)	IPR001680 (PROSITE_PROFILES)	cd00200 (CDD)	SSF52075 (SUPERFAMILY)	IPR036322 (SUPERFAMILY) F:GO:0005515 F:protein binding
183723	38.1796	1.33859	0.49374	2.71112	0.00670573	0.0465055	CE96387_3250	---NA---	1692
27052	280.024	1.33857	0.421149	3.17837	0.00148103	0.0144157	gm1.10516_g	uncharacterized protein DFJ58DRAFT_661954	1215	1	0.000139668	61.54						mobidb-lite (MOBIDB_LITE)				mobidb-lite (MOBIDB_LITE)	mobidb-lite (MOBIDB_LITE)	mobidb-lite (MOBIDB_LITE)	mobidb-lite (MOBIDB_LITE)	mobidb-lite (MOBIDB_LITE)	mobidb-lite (MOBIDB_LITE)	mobidb-lite (MOBIDB_LITE)	mobidb-lite (MOBIDB_LITE) no GO terms no GO terms
21830	33.9803	1.3382	0.497038	2.69234	0.00709522	0.0487395	gm1.5294_g	---NA---	867									no IPS match	no IPS match	no IPS match
34170	597.148	1.33746	0.443924	3.01281	0.00258844	0.0226851	gm1.17634_g	---NA---	135
28135	103.045	1.33736	0.340723	3.92507	8.67e-05	0.00132732	gm1.11599_g	major facilitator superfamily domain-containing protein	1041	5	2.06e-29	47.14	4	P:GO:0055085								F:GO:0022857	C:GO:0016020	C:GO:0016020 P:transmembrane transport	F:transmembrane transporter activity	C:membrane	C:membrane IPR036259 (G3DSA:1.20.1250.GENE3D)	PTHR23504 (PANTHER)	IPR036259 (SUPERFAMILY) no GO terms no GO terms
32369	99.8344	1.33572	0.327099	4.08353	4.44e-05	0.000746025	gm1.15833_g	uncharacterized protein EDB93DRAFT_1169954	1164	5	1.58e-10	46.04
243590	293.489	1.3329	0.312134	4.27029	1.95e-05	0.000370363	fgenesh1_kg.74_#_26_#_Locus4968v1rpkm29.50	predicted protein	1124	5	1.86e-72	53.79	1	C:GO:0005869	C:dynactin complex
203781	48.4365	1.33023	0.479743	2.7728	0.0055576	0.0405276	CE116445_73204	endothelial differentiation-related factor 1	850	5	1.51e-34	76.87	1	F:GO:0003677	F:DNA binding
20660	118.16	1.31937	0.464671	2.83937	0.00452029	0.034671	gm1.4124_g	nucleoporin NDC1-like	2001	2	3.94e-16	60.81	1	C:GO:0110165	C:cellular anatomical entity			IPR019049 (PFAM)				mobidb-lite (MOBIDB_LITE)	mobidb-lite (MOBIDB_LITE)	mobidb-lite (MOBIDB_LITE)	IPR019049 (PANTHER) P:GO:0006996	P:GO:0006997	P:GO:0009987	P:GO:0016043	P:GO:0043933	P:GO:0051179	P:GO:0051641	P:GO:0071840	F:GO:0005488	F:GO:0005515	F:GO:0030674	F:GO:0060090	C:GO:0005622	C:GO:0005634	C:GO:0005635	C:GO:0005643	C:GO:0005737	C:GO:0005773	C:GO:0005815	C:GO:0005816	C:GO:0005856	C:GO:0005886	C:GO:0012505	C:GO:0015630	C:GO:0016020
20460	634.007	1.31893	0.431251	3.05837	0.00222545	0.0200166	gm1.3924_g	uncharacterized protein HD556DRAFT_932900	309	4	5.35e-15	66.77	2	P:GO:0009264								F:GO:0008253 P:deoxyribonucleotide catabolic process	F:5'-nucleotidase activity mobidb-lite (MOBIDB_LITE) no GO terms no GO terms
27350	33.652	1.31564	0.437056	3.01024	0.00261041	0.0227869	gm1.10814_g	predicted protein	1482	4	3.73537e-06	41.73						IPR032675 (G3DSA:3.80.10.GENE3D)				PTHR38926 (PANTHER)	SSF52047 (SUPERFAMILY)	IPR036047 (SUPERFAMILY) F:GO:0005515 F:protein binding
21789	162.435	1.3127	0.464179	2.828	0.00468395	0.0355866	gm1.5253_g	MFS general substrate transporter	225	1	7.42021e-05	51.35						IPR036259 (SUPERFAMILY)	no GO terms	no GO terms
18263	27.6644	1.30776	0.477196	2.74051	0.00613446	0.0436039	gm1.1727_g	---NA---	333									no IPS match	no IPS match	no IPS match
18257	64.9269	1.30492	0.467983	2.7884	0.00529694	0.039176	gm1.1721_g	uncharacterized protein PHACADRAFT_59904, partial	2907	5	8.52e-19	48.11	2	C:GO:0016020								C:GO:0016020 C:membrane	C:membrane IPR045338 (PFAM) no GO terms no GO terms
213988	117.412	1.30013	0.355683	3.65532	0.000256865	0.00338836	MIX4303_260_66	---NA---	2450
246797	119.791	1.29379	0.35156	3.68015	0.000233097	0.00313358	fgenesh1_kg.426_#_4_#_Locus8094v1rpkm8.30	---NA---	585
23063	184.393	1.29244	0.440688	2.93277	0.00335958	0.0276735	gm1.6527_g	---NA---	396									mobidb-lite (MOBIDB_LITE)				mobidb-lite (MOBIDB_LITE) no GO terms no GO terms
173163	142.705	1.28743	0.428198	3.00663	0.00264165	0.0229883	CE85827_10743	uncharacterized protein C8R40DRAFT_1172935	1234	1	3.83e-12	40.62
179218	49.1227	1.28532	0.455104	2.82424	0.00473925	0.0357819	CE91882_13480	glucose-induced degradation protein 8 homolog isoform X1	1215	5	1.56e-52	78.43
18419	2339.08	1.28354	0.425466	3.01678	0.00255476	0.022458	gm1.1883_g	hypothetical protein SERLADRAFT_413913	1809	4	2.41e-24	42.41						mobidb-lite (MOBIDB_LITE)				mobidb-lite (MOBIDB_LITE)	mobidb-lite (MOBIDB_LITE)	mobidb-lite (MOBIDB_LITE)	mobidb-lite (MOBIDB_LITE)	mobidb-lite (MOBIDB_LITE) no GO terms no GO terms
29308	77.9239	1.28247	0.423049	3.03148	0.00243354	0.0215311	gm1.12772_g	mucoidy inhibitor MuiA family protein	1131	5	1.81e-15	49.08						IPR011935 (TIGRFAM)				mobidb-lite (MOBIDB_LITE)	mobidb-lite (MOBIDB_LITE)	IPR011935 (PANTHER) no GO terms no GO terms
94032	91.6561	1.2811	0.434266	2.95003	0.00317743	0.0265423	CE6696_83001	mitochondrial hypoxia responsive domain-containing protein	1028	5	6.85e-25	56.07	2	C:GO:0016020								C:GO:0016020 C:membrane	C:membrane
244470	531.243	1.28017	0.364188	3.51514	0.000439527	0.00525006	fgenesh1_kg.116_#_7_#_Locus2956v1rpkm73.93	protein phosphatase 2A regulatory subunit PR55	1812	5	0	82.63	3	P:GO:0050790								F:GO:0019888	C:GO:0000159 P:regulation of catalytic activity	F:protein phosphatase regulator activity	C:protein phosphatase type 2A complex
23652	33.2	1.27647	0.474882	2.68797	0.00718872	0.0492016	gm1.7116_g	---NA---	3333									G3DSA:1.20.1280.50 (GENE3D)				IPR001810 (PFAM)	PTHR38926 (PANTHER)	SSF52047 (SUPERFAMILY)	IPR036047 (SUPERFAMILY)	IPR036047 (SUPERFAMILY) F:GO:0005515 F:protein binding
31382	133.937	1.26982	0.342018	3.71273	0.000205038	0.0027897	gm1.14846_g	DASH complex, subunit Duo1	399	5	2.28127e-05	71.73	13	P:GO:0000278								P:GO:0007049	P:GO:0007059	P:GO:0051301	C:GO:0000775	C:GO:0000776	C:GO:0005634	C:GO:0005694	C:GO:0005737	C:GO:0005856	C:GO:0005874	C:GO:0042729	C:GO:0072686 P:mitotic cell cycle	P:cell cycle	P:chromosome segregation	P:cell division	C:chromosome, centromeric region	C:kinetochore	C:nucleus	C:chromosome	C:cytoplasm	C:cytoskeleton	C:microtubule	C:DASH complex	C:mitotic spindle
163588	152.393	1.2683	0.37065	3.42182	0.000622044	0.00707709	CE76252_2256	---NA---	634
116056	91.788	1.267	0.435898	2.90663	0.0036534	0.0295954	CE28720_222	WD repeat-containing protein 5	808	5	3.58e-73	80.29
243119	274.422	1.26686	0.399067	3.17456	0.00150062	0.0145686	fgenesh1_kg.54_#_6_#_Locus3555v1rpkm54.70	predicted protein	1599	5	3.25e-38	46.5	7	P:GO:0006355								P:GO:0008152	P:GO:0045944	F:GO:0000981	F:GO:0003677	F:GO:0008270	C:GO:0005634 P:regulation of DNA-templated transcription	P:metabolic process	P:positive regulation of transcription by RNA polymerase II	F:DNA-binding transcription factor activity, RNA polymerase II-specific	F:DNA binding	F:zinc ion binding	C:nucleus
124736	216.199	1.26471	0.422833	2.99105	0.00278022	0.0238984	CE37400_11138	---NA---	3686
22481	145.431	1.26406	0.369865	3.41763	0.000631689	0.00716509	gm1.5945_g	---NA---	1650									IPR001810 (PFAM)				G3DSA:1.20.1280.50 (GENE3D)	cd09917 (CDD)	IPR036047 (SUPERFAMILY) F:GO:0005515 F:protein binding
31988	12239.9	1.24755	0.339622	3.67336	0.00023938	0.00319893	gm1.15452_g	chaperone DnaK	3336	5	2.24e-27	62.54	5	P:GO:0006457								F:GO:0000166	F:GO:0005524	F:GO:0140662	C:GO:0005783 P:protein folding	F:nucleotide binding	F:ATP binding	F:ATP-dependent protein folding chaperone	C:endoplasmic reticulum
212265	852.73	1.24675	0.286562	4.3507	1.36e-05	0.000271213	MIX2580_39401_50	ribonuclease H2, subunit C	3031	1	2.09e-14	41.6
31445	57.0425	1.24327	0.421723	2.94807	0.0031976	0.0266514	gm1.14909_g	Phosphatidylserine decarboxylase proenzyme 2	1122	5	3.69e-47	55.78	5	P:GO:0046474								F:GO:0016829	C:GO:0005737	C:GO:0012505	C:GO:0043231 P:glycerophospholipid biosynthetic process	F:lyase activity	C:cytoplasm	C:endomembrane system	C:intracellular membrane-bounded organelle EC:4 Lyases
30499	251.888	1.24213	0.345497	3.5952	0.000324142	0.00414932	gm1.13963_g	ATP-dependent RNA helicase	942	5	7.08e-105	71.26	3	F:GO:0003824								F:GO:0097159	F:GO:1901363 F:catalytic activity	F:organic cyclic compound binding	F:heterocyclic compound binding IPR001650 (SMART)	IPR001650 (PFAM)	IPR027417 (G3DSA:3.40.50.GENE3D)	PTHR24031 (PANTHER)	IPR001650 (PROSITE_PROFILES)	cd18787 (CDD)	IPR027417 (SUPERFAMILY) C:GO:0005622	C:GO:0005634	C:GO:0005730	C:GO:0016020	C:GO:0031974	C:GO:0031981	C:GO:0043226	C:GO:0043227	C:GO:0043228	C:GO:0043229	C:GO:0043231	C:GO:0043232	C:GO:0043233	C:GO:0070013	C:GO:0110165 C:intracellular anatomical structure	C:nucleus	C:nucleolus	C:membrane	C:membrane-enclosed lumen
19074	82.4415	1.24047	0.361466	3.43178	0.000599629	0.00686371	gm1.2538_g	pepsin A	1071	5	5.94e-26	55.87	4	P:GO:0006508								F:GO:0004190	F:GO:0008233	F:GO:0016787 P:proteolysis	F:aspartic-type endopeptidase activity	F:peptidase activity	F:hydrolase activity IPR033121 (PFAM)	IPR021109 (G3DSA:2.40.70.GENE3D)	IPR001461 (PANTHER)	IPR033121 (PROSITE_PROFILES)	IPR034164 (CDD)	IPR021109 (SUPERFAMILY) P:GO:0006508	F:GO:0004190 P:proteolysis	F:aspartic-type endopeptidase activity
23583	74.0726	1.24043	0.415621	2.98453	0.00284014	0.0243577	gm1.7047_g	---NA---	129									no IPS match	no IPS match	no IPS match
130420	421.539	1.23977	0.431233	2.87495	0.00404093	0.0318184	CE43084_1052	ras family-domain-containing protein	670	5	5.3e-89	84.38
19095	64.0634	1.23782	0.451466	2.74179	0.00611053	0.0435163	gm1.2559_g	Aldo/keto reductase	705	5	1.01e-87	70.95						IPR023210 (PFAM)				IPR036812 (G3DSA:3.20.20.GENE3D)	PTHR43364 (PANTHER)	IPR036812 (SUPERFAMILY) no GO terms no GO terms
28492	467.959	1.2349	0.288558	4.27954	1.87e-05	0.000356556	gm1.11956_g	---NA---	348									no IPS match	no IPS match	no IPS match
11813	71.9844	1.23203	0.433569	2.84159	0.00448889	0.0345007	fgenesh1_pg.322_#_8	DUF1620-domain-containing protein	2319	5	3.46e-68	48.51	5	C:GO:0005783								C:GO:0005789	C:GO:0016020	C:GO:0016020	C:GO:0072546 C:endoplasmic reticulum	C:endoplasmic reticulum membrane	C:membrane	C:membrane	C:EMC complex IPR002372 (PFAM)	IPR015943 (G3DSA:2.130.10.GENE3D)	IPR026895 (PANTHER)	PS51257 (PROSITE_PROFILES)	IPR011047 (SUPERFAMILY) P:GO:0006457	P:GO:0009987	F:GO:0005515	C:GO:0005622	C:GO:0005737	C:GO:0005773	C:GO:0005783	C:GO:0005789	C:GO:0005886	C:GO:0012505	C:GO:0016020	C:GO:0016020	C:GO:0030176	C:GO:0031090	C:GO:0031224	C:GO:0031227	C:GO:0031300
23438	121.44	1.22923	0.381771	3.2198	0.00128279	0.0127856	gm1.6902_g	glycoside hydrolase family 3 protein	1326	5	6.75e-78	49.55	9	P:GO:0000272								P:GO:0005975	P:GO:0008152	P:GO:0030245	F:GO:0004553	F:GO:0008422	F:GO:0016787	F:GO:0016798	F:GO:0102483 P:polysaccharide catabolic process	P:carbohydrate metabolic process	P:metabolic process	P:cellulose catabolic process	F:hydrolase activity, hydrolyzing O-glycosyl compounds	F:beta-glucosidase activity	F:hydrolase activity	F:hydrolase activity, acting on glycosyl bonds	F:scopolin beta-glucosidase activity IPR026891 (SMART)	IPR026891 (PFAM)	IPR036881 (G3DSA:3.40.50.GENE3D)	IPR013783 (G3DSA:2.60.40.GENE3D)	IPR013783 (G3DSA:2.60.40.GENE3D)	G3DSA:2.60.120.260 (GENE3D)	IPR002772 (PFAM)	PTHR42715 (PANTHER)	IPR036881 (SUPERFAMILY) P:GO:0005975	P:GO:0005976	P:GO:0008152	P:GO:0009056	P:GO:0009057
33947	123.072	1.22756	0.405928	3.02409	0.00249386	0.0219913	gm1.17411_g	tetratricopeptide repeat protein	2409	5	1.76e-44	50.5
32557	52.5897	1.22706	0.38359	3.19887	0.00137967	0.0135581	gm1.16021_g	tetratricopeptide repeat protein	2442	5	3.72e-54	49.1
27227	469.321	1.21506	0.422364	2.8768	0.00401733	0.0317214	gm1.10691_g	---NA---	807									IPR046528 (PFAM)				mobidb-lite (MOBIDB_LITE)	mobidb-lite (MOBIDB_LITE)	mobidb-lite (MOBIDB_LITE) no GO terms no GO terms
242209	583.448	1.21445	0.375364	3.2354	0.00121474	0.0122916	fgenesh1_kg.28_#_40_#_Locus1839v1rpkm148.38	uncharacterized protein F5J12DRAFT_797846	1975	4	1.06e-94	56.64	2	C:GO:0016020								C:GO:0016020 C:membrane	C:membrane
30651	102.258	1.20685	0.434911	2.77494	0.00552124	0.0403662	gm1.14115_g	tetratricopeptide repeat protein	936	5	5.48e-23	47.45						IPR019734 (SMART)				IPR011990 (G3DSA:1.25.40.GENE3D)	IPR011990 (G3DSA:1.25.40.GENE3D)	PF13374 (PFAM)	PF13424 (PFAM)	PTHR10098 (PANTHER)	IPR011990 (SUPERFAMILY)	IPR011990 (SUPERFAMILY) F:GO:0005515 F:protein binding
30331	117.702	1.20362	0.382808	3.14418	0.00166552	0.0158653	gm1.13795_g	---NA---	702									mobidb-lite (MOBIDB_LITE)				mobidb-lite (MOBIDB_LITE)	mobidb-lite (MOBIDB_LITE)	mobidb-lite (MOBIDB_LITE) no GO terms no GO terms
211138	53.2978	1.20111	0.392838	3.05752	0.0022318	0.0200577	MIX1453_3110_99	major facilitator superfamily transporter	1007	5	1.08e-45	61.57	4	P:GO:0055085								F:GO:0022857	C:GO:0016020	C:GO:0016020 P:transmembrane transport	F:transmembrane transporter activity	C:membrane	C:membrane
201654	189.532	1.19767	0.371279	3.2258	0.00125623	0.0125869	CE114318_6494	uncharacterized protein C8Q71DRAFT_558577	2467	5	3.42e-27	43.13
242517	1261.14	1.19123	0.325858	3.65566	0.000256522	0.00338836	fgenesh1_kg.36_#_21_#_Locus1149v1rpkm267.02	P-loop containing nucleoside triphosphate hydrolase protein	2770	5	0	83.97	9	P:GO:0031047								P:GO:1990625	F:GO:0003723	F:GO:0003724	F:GO:0003743	F:GO:0005524	F:GO:0016887	C:GO:0005634	C:GO:0005737 P:RNA-mediated gene silencing	P:negative regulation of cytoplasmic translational initiation in response to stress	F:RNA binding	F:RNA helicase activity	F:translation initiation factor activity	F:ATP binding	F:ATP hydrolysis activity	C:nucleus	C:cytoplasm EC:3.6.4.13	EC:3.6.1.15 RNA helicase	Nucleoside-triphosphate phosphatase
230218	141.181	1.19024	0.364027	3.26965	0.00107682	0.0111058	MIX20533_4104_100	KptA family-domain-containing protein	695	5	7.01e-43	65.89	2	F:GO:0000215								F:GO:0016740 F:tRNA 2'-phosphotransferase activity	F:transferase activity
30148	1628.94	1.18688	0.38184	3.10832	0.00188153	0.0174247	gm1.13612_g	uncharacterized protein RHOBADRAFT_55716	1020	1	0.000417283	54.55						mobidb-lite (MOBIDB_LITE)				mobidb-lite (MOBIDB_LITE)	mobidb-lite (MOBIDB_LITE)	mobidb-lite (MOBIDB_LITE) no GO terms no GO terms
3456	114.979	1.18551	0.391092	3.03129	0.00243515	0.0215311	fgenesh1_pg.1_#_173	ras-related GTP-binding protein A	5067	5	3.13e-82	65						IPR013078 (SMART)				IPR006762 (PFAM)	IPR036467 (G3DSA:3.40.50.GENE3D)	IPR027417 (G3DSA:3.40.50.GENE3D)	IPR013078 (PFAM)	IPR029033 (G3DSA:3.40.50.GENE3D)	IPR034964 (TIGRFAM)	IPR002180 (PFAM)	IPR028565 (PFAM)	G3DSA:2.60.40.1170 (GENE3D)	G3DSA:3.30.450.190 (GENE3D)	mobidb-lite (MOBIDB_LITE)	mobidb-lite (MOBIDB_LITE)	mobidb-lite (MOBIDB_LITE)	PTHR46517 (PANTHER)	IPR034964 (HAMAP)	IPR028565 (PROSITE_PROFILES)	IPR034964 (CDD)	IPR013078 (CDD)	IPR013078 (CDD)	IPR013078 (CDD)	IPR029033 (SUPERFAMILY)	IPR036168 (SUPERFAMILY)	IPR027417 (SUPERFAMILY)	IPR029033 (SUPERFAMILY)	IPR029033 (SUPERFAMILY)	IPR036467 (SUPERFAMILY) P:GO:0005975	P:GO:0006082	P:GO:0006091
12249	106.809	1.18522	0.3645	3.25163	0.00114744	0.0117053	fgenesh1_pg.396_#_4	component of the NuA4 histone acetyltransferase complex	2709	5	1.49e-38	58.72	1	P:GO:0009987	P:cellular process			IPR001005 (SMART)				PF13921 (PFAM)	IPR014012 (PFAM)	G3DSA:1.10.10.60 (GENE3D)	mobidb-lite (MOBIDB_LITE)	mobidb-lite (MOBIDB_LITE)	mobidb-lite (MOBIDB_LITE)	mobidb-lite (MOBIDB_LITE)	mobidb-lite (MOBIDB_LITE)	mobidb-lite (MOBIDB_LITE)	mobidb-lite (MOBIDB_LITE)	mobidb-lite (MOBIDB_LITE)	mobidb-lite (MOBIDB_LITE)	PTHR46459 (PANTHER)	IPR001005 (PROSITE_PROFILES)	IPR014012 (PROSITE_PROFILES)	IPR001005 (CDD)	IPR009057 (SUPERFAMILY) no GO terms no GO terms
34660	75.0805	1.18271	0.3573	3.31014	0.000932509	0.00992676	gm1.18124_g	---NA---	264
9439	39.9429	1.17779	0.439028	2.68273	0.00730244	0.0495184	fgenesh1_pg.139_#_13	rho GTPase-activating protein 1 isoform X1	3450	5	7.06e-19	45.65						IPR021109 (G3DSA:2.40.70.GENE3D)				IPR041577 (PFAM)	IPR043128 (G3DSA:3.30.70.GENE3D)	mobidb-lite (MOBIDB_LITE)	mobidb-lite (MOBIDB_LITE)	mobidb-lite (MOBIDB_LITE)	mobidb-lite (MOBIDB_LITE)	mobidb-lite (MOBIDB_LITE)	mobidb-lite (MOBIDB_LITE)	mobidb-lite (MOBIDB_LITE)	mobidb-lite (MOBIDB_LITE)	PTHR33064 (PANTHER)	cd00303 (CDD)	IPR043502 (SUPERFAMILY) no GO terms no GO terms
187516	160.639	1.17539	0.382154	3.07569	0.00210015	0.0191034	CE100180_222371	beta-enolase isoform X1	703	5	1.84e-37	71.07	3	P:GO:0006096								F:GO:0004634	C:GO:0000015 P:glycolytic process	F:phosphopyruvate hydratase activity	C:phosphopyruvate hydratase complex EC:4.2.1.11 Phosphopyruvate hydratase
227176	125.535	1.17192	0.394064	2.97394	0.00294006	0.0250618	MIX17491_1059_84	cAMP-dependent protein kinase type 2	1659	5	9.55e-154	79.14	8	P:GO:0007189								P:GO:0016310	P:GO:0031327	P:GO:0080090	F:GO:0000166	F:GO:0004674	C:GO:0005737	C:GO:0043231 P:adenylate cyclase-activating G protein-coupled receptor signaling pathway	P:phosphorylation	P:negative regulation of cellular biosynthetic process	P:regulation of primary metabolic process	F:nucleotide binding	F:protein serine/threonine kinase activity	C:cytoplasm	C:intracellular membrane-bounded organelle EC:2.7.1 Transferring phosphorus-containing groups
209436	84.2752	1.17014	0.379331	3.08476	0.00203718	0.0185907	CE122100_22837	serine palmitoyltransferase 2	1006	5	2.77e-110	75.63	5	P:GO:0046512								P:GO:0046513	F:GO:0004758	C:GO:0016020	C:GO:0017059 P:sphingosine biosynthetic process	P:ceramide biosynthetic process	F:serine C-palmitoyltransferase activity	C:membrane	C:serine C-palmitoyltransferase complex EC:2.3.1.50 Serine C-palmitoyltransferase
29833	58.0274	1.16995	0.395533	2.95792	0.00309726	0.0260856	gm1.13297_g	cardiolipin synthase-like protein	3318	5	6.84e-74	76.2	1	F:GO:0016740	F:transferase activity	EC:2	Transferases	IPR000462 (PFAM)				IPR043130 (G3DSA:1.20.120.GENE3D)	mobidb-lite (MOBIDB_LITE)	mobidb-lite (MOBIDB_LITE)	mobidb-lite (MOBIDB_LITE)	mobidb-lite (MOBIDB_LITE)	mobidb-lite (MOBIDB_LITE)	mobidb-lite (MOBIDB_LITE)	mobidb-lite (MOBIDB_LITE)	mobidb-lite (MOBIDB_LITE)	mobidb-lite (MOBIDB_LITE)	mobidb-lite (MOBIDB_LITE)	PTHR14269 (PANTHER) P:GO:0006629	P:GO:0006644	P:GO:0006650	P:GO:0006793	P:GO:0006796	P:GO:0008152	P:GO:0008610	P:GO:0008654	P:GO:0009058	P:GO:0009987	P:GO:0019637	P:GO:0032049	P:GO:0044237	P:GO:0044238	P:GO:0044249	P:GO:0044255	P:GO:0045017
243299	63.4185	1.16387	0.408892	2.8464	0.00442173	0.034173	fgenesh1_kg.60_#_18_#_Locus1307v1rpkm225.64	---NA---	521
29860	264.648	1.15842	0.41674	2.77971	0.00544068	0.0399338	gm1.13324_g	hypothetical protein POSPLADRAFT_1157284	741	1	5.17e-10	46.72						IPR018851 (PFAM)				mobidb-lite (MOBIDB_LITE)	mobidb-lite (MOBIDB_LITE)	mobidb-lite (MOBIDB_LITE)	mobidb-lite (MOBIDB_LITE)	mobidb-lite (MOBIDB_LITE) no GO terms no GO terms
22537	85.6358	1.15536	0.422212	2.73645	0.00621058	0.0440614	gm1.6001_g	uncharacterized protein F5147DRAFT_610388	2090	2	4.05101e-06	53.71						mobidb-lite (MOBIDB_LITE)				mobidb-lite (MOBIDB_LITE)	mobidb-lite (MOBIDB_LITE)	mobidb-lite (MOBIDB_LITE)	mobidb-lite (MOBIDB_LITE) no GO terms no GO terms
20628	41.7213	1.1526	0.426671	2.70138	0.00690521	0.0476964	gm1.4092_g	DUF4246 domain-containing protein	993	5	2.83e-73	55.34						IPR025340 (PFAM)				IPR025340 (PANTHER) no GO terms no GO terms
28806	575.717	1.15221	0.316569	3.63969	0.000272961	0.00357551	gm1.12270_g	hypothetical protein RHTO_02132	198	3	1.10889e-07	67.44	2	P:GO:0032981								C:GO:0005739 P:mitochondrial respiratory chain complex I assembly	C:mitochondrion IPR034595 (PANTHER) P:GO:0006996	P:GO:0007005	P:GO:0009987	P:GO:0016043	P:GO:0022607	P:GO:0032981	P:GO:0033108	P:GO:0043933	P:GO:0044085	P:GO:0065003	P:GO:0065003	P:GO:0071840	C:GO:0005622	C:GO:0005737	C:GO:0005739	C:GO:0016020	C:GO:0043226	C:GO:0043227	C:GO:0043229	C:GO:0043231	C:GO:0110165 P:organelle organization	P:mitochondrion organization	P:cellular process	P:cellular component organization	P:cellular component assembly	P:mitochondrial respiratory chain complex I assembly	P:mitochondrial respiratory chain complex assembly
23448	185.646	1.15046	0.381285	3.01731	0.00255031	0.0224363	gm1.6912_g	Vegetative incompatibility protein	3552	5	6.31e-102	48.9						IPR020472 (PRINTS)				IPR001680 (SMART)	IPR007111 (PFAM)	IPR027417 (G3DSA:3.40.50.GENE3D)	IPR015943 (G3DSA:2.130.10.GENE3D)	IPR015943 (G3DSA:2.130.10.GENE3D)	IPR024977 (PFAM)	IPR036537 (G3DSA:1.20.930.GENE3D)	IPR001680 (PFAM)	mobidb-lite (MOBIDB_LITE)	mobidb-lite (MOBIDB_LITE)	mobidb-lite (MOBIDB_LITE)	PTHR19879 (PANTHER)	PS50294 (PROSITE_PROFILES)	IPR001680 (PROSITE_PROFILES)	IPR001680 (PROSITE_PROFILES)	PS50294 (PROSITE_PROFILES)	PS50294 (PROSITE_PROFILES)	IPR001680 (PROSITE_PROFILES)	IPR001680 (PROSITE_PROFILES)	PS50294 (PROSITE_PROFILES)	IPR001680 (PROSITE_PROFILES)	cd21037 (CDD)	cd00200 (CDD)	IPR036322 (SUPERFAMILY)	IPR027417 (SUPERFAMILY) P:GO:0007166	F:GO:0005515 P:cell surface receptor signaling pathway	F:protein binding
162910	181.341	1.14504	0.394546	2.90217	0.00370588	0.0299213	CE75574_36409	glycoside hydrolase family 79 protein	2537	5	3.98e-143	55.64	3	F:GO:0016787								C:GO:0016020	C:GO:0016020 F:hydrolase activity	C:membrane	C:membrane
22394	69.2523	1.14033	0.399987	2.85092	0.0043593	0.0338515	gm1.5858_g	uncharacterized protein BDV38DRAFT_288020	2347	5	7.47e-34	47.93						IPR036537 (G3DSA:1.20.930.GENE3D)				IPR007111 (PFAM)	IPR027417 (G3DSA:3.40.50.GENE3D)	mobidb-lite (MOBIDB_LITE)	mobidb-lite (MOBIDB_LITE)	mobidb-lite (MOBIDB_LITE)	mobidb-lite (MOBIDB_LITE)	PTHR10039 (PANTHER)	cd21037 (CDD)	IPR027417 (SUPERFAMILY) P:GO:0007166 P:cell surface receptor signaling pathway
32606	176.732	1.13825	0.379996	2.99542	0.0027407	0.0236309	gm1.16070_g	tetratricopeptide repeat protein	2922	5	8.05e-82	49.27
20547	120.268	1.13244	0.32316	3.50427	0.000457869	0.0054231	gm1.4011_g	uncharacterized protein DEU56DRAFT_722387, partial	2160	5	9.16e-18	52.88						IPR045338 (PFAM)				mobidb-lite (MOBIDB_LITE)	mobidb-lite (MOBIDB_LITE) no GO terms no GO terms
26819	167.839	1.13057	0.372977	3.03119	0.00243593	0.0215311	gm1.10283_g	---NA---	3111									mobidb-lite (MOBIDB_LITE)				mobidb-lite (MOBIDB_LITE)	mobidb-lite (MOBIDB_LITE)	mobidb-lite (MOBIDB_LITE)	mobidb-lite (MOBIDB_LITE)	mobidb-lite (MOBIDB_LITE)	mobidb-lite (MOBIDB_LITE)	mobidb-lite (MOBIDB_LITE)	mobidb-lite (MOBIDB_LITE)	mobidb-lite (MOBIDB_LITE)	mobidb-lite (MOBIDB_LITE)	mobidb-lite (MOBIDB_LITE)	mobidb-lite (MOBIDB_LITE)	mobidb-lite (MOBIDB_LITE) no GO terms no GO terms
242730	544.926	1.12796	0.29968	3.76387	0.000167303	0.0023356	fgenesh1_kg.42_#_32_#_Locus2783v1rpkm80.90	---NA---	2969
229342	383.424	1.12126	0.314592	3.56416	0.000365022	0.00456358	MIX19657_34_9	phospholipase carboxylesterase family protein	474	5	1.18e-28	51.55	1	F:GO:0016787	F:hydrolase activity
108352	357.401	1.12022	0.403656	2.77519	0.00551702	0.0403625	CE21016_4028	CAAX prenyl protease 1	1926	5	0	62.2	2	F:GO:0016787								C:GO:0110165 F:hydrolase activity	C:cellular anatomical entity EC:3 Hydrolases
124027	1511.91	1.11766	0.269092	4.15346	3.27e-05	0.000575758	CE36691_3458	---NA---	1921
24451	181.568	1.11033	0.346277	3.20648	0.0013437	0.0132858	gm1.7915_g	---NA---	723									IPR038051 (G3DSA:2.170.210.GENE3D)				IPR015381 (PFAM)	mobidb-lite (MOBIDB_LITE) P:GO:0006302	C:GO:0005634 P:double-strand break repair	C:nucleus
34770	108.716	1.10891	0.410464	2.70159	0.00690088	0.0476957	gm1.18234_g	---NA---	117
21012	520.02	1.10744	0.329872	3.35719	0.000787399	0.0086185	gm1.4476_g	predicted protein	3348	5	1.86e-12	43.81						IPR001810 (PFAM)				G3DSA:1.20.1280.50 (GENE3D)	PTHR38926 (PANTHER)	IPR001810 (PROSITE_PROFILES)	SSF52058 (SUPERFAMILY)	IPR036047 (SUPERFAMILY) F:GO:0005515 F:protein binding
31879	104.205	1.09395	0.395831	2.76368	0.00571536	0.0413299	gm1.15343_g	---NA---	573
29164	70.6724	1.08231	0.372508	2.90547	0.00366702	0.029663	gm1.12628_g	---NA---	2187									mobidb-lite (MOBIDB_LITE)				mobidb-lite (MOBIDB_LITE)	mobidb-lite (MOBIDB_LITE)	mobidb-lite (MOBIDB_LITE)	mobidb-lite (MOBIDB_LITE)	mobidb-lite (MOBIDB_LITE)	mobidb-lite (MOBIDB_LITE)	mobidb-lite (MOBIDB_LITE)	mobidb-lite (MOBIDB_LITE) no GO terms no GO terms
243817	59.0018	1.08203	0.396006	2.73237	0.00628807	0.044499	fgenesh1_kg.82_#_32_#_Locus2936v1rpkm74.70	Leo1-domain-containing protein	1982	5	7.66e-74	65.55	6	P:GO:0006368								P:GO:0016570	P:GO:0032968	F:GO:1990269	C:GO:0005634	C:GO:0016593 P:transcription elongation by RNA polymerase II	P:histone modification	P:positive regulation of transcription elongation by RNA polymerase II	F:RNA polymerase II C-terminal domain phosphoserine binding	C:nucleus	C:Cdc73/Paf1 complex
18064	58.7955	1.07256	0.383566	2.79628	0.0051695	0.0384801	gm1.1528_g	uncharacterized protein E1B28_012816	2238	5	4.28e-22	44.82						mobidb-lite (MOBIDB_LITE)				mobidb-lite (MOBIDB_LITE)	mobidb-lite (MOBIDB_LITE)	mobidb-lite (MOBIDB_LITE)	IPR001810 (PROSITE_PROFILES)	cd09917 (CDD)	IPR036047 (SUPERFAMILY) F:GO:0005515 F:protein binding
21653	319.308	1.07229	0.268693	3.99076	6.59e-05	0.00105716	gm1.5117_g	---NA---	219									mobidb-lite (MOBIDB_LITE)				mobidb-lite (MOBIDB_LITE) no GO terms no GO terms
25105	445.865	1.06939	0.380586	2.80984	0.00495656	0.0372305	gm1.8569_g	putative wd40 protein	1272	5	9.41e-42	47.59						IPR020472 (PRINTS)				IPR001680 (SMART)	IPR015943 (G3DSA:2.130.10.GENE3D)	IPR001680 (PFAM)	PTHR22847 (PANTHER)	PS50294 (PROSITE_PROFILES)	IPR001680 (PROSITE_PROFILES)	IPR001680 (PROSITE_PROFILES)	IPR001680 (PROSITE_PROFILES)	IPR011047 (SUPERFAMILY) F:GO:0005515 F:protein binding
3681	454.477	1.06776	0.273731	3.90077	9.59e-05	0.00145211	fgenesh1_pg.3_#_44	cyclophilin-like domain-containing protein	948	5	1.19e-73	81.07	3	P:GO:0000413								P:GO:0006457	F:GO:0003755 P:protein peptidyl-prolyl isomerization	P:protein folding	F:peptidyl-prolyl cis-trans isomerase activity EC:5.2.1.8 Peptidylprolyl isomerase IPR002130 (PRINTS)	IPR029000 (G3DSA:2.40.100.GENE3D)	IPR002130 (PFAM)	mobidb-lite (MOBIDB_LITE)	mobidb-lite (MOBIDB_LITE)	mobidb-lite (MOBIDB_LITE)	mobidb-lite (MOBIDB_LITE)	mobidb-lite (MOBIDB_LITE)	IPR044666 (PANTHER)	IPR002130 (PROSITE_PROFILES)	IPR029000 (SUPERFAMILY) P:GO:0000413	F:GO:0003755	C:GO:0000974	C:GO:0005622	C:GO:0005634	C:GO:0005681	C:GO:0005682	C:GO:0016020	C:GO:0030532	C:GO:0032991	C:GO:0043226	C:GO:0043227	C:GO:0043229	C:GO:0043231	C:GO:0071013
230191	97.1053	1.06216	0.395506	2.68556	0.00724081	0.0493182	MIX20506_1270_75	NAD(P)H oxidase	687	5	1.62e-49	54.06	7	P:GO:0006811								P:GO:0006826	F:GO:0000293	F:GO:0016174	F:GO:0016491	C:GO:0016020	C:GO:0016020 P:monoatomic ion transport	P:iron ion transport	F:ferric-chelate reductase activity	F:NAD(P)H oxidase H2O2-forming activity	F:oxidoreductase activity	C:membrane	C:membrane
28693	146.683	1.06172	0.38878	2.7309	0.00631611	0.0446413	gm1.12157_g	---NA---	846									mobidb-lite (MOBIDB_LITE)				mobidb-lite (MOBIDB_LITE)	mobidb-lite (MOBIDB_LITE) no GO terms no GO terms
134898	95.5717	1.04933	0.382253	2.74511	0.00604908	0.0431333	CE47562_1338	cell differentiation protein rcd1	1183	5	1.77e-155	87.54	2	P:GO:0006402								C:GO:0030014 P:mRNA catabolic process	C:CCR4-NOT complex
155502	212.664	1.04758	0.390011	2.68603	0.00723069	0.0493182	CE68166_7595	fungal-specific transcription factor domain-containing protein	2628	5	0	57.33	1	F:GO:0005488	F:binding
17626	737.65	1.04579	0.38221	2.73617	0.00621586	0.0440711	gm1.1090_g	pogo transposable element, putative	2238	5	8.92e-48	48.53	3	F:GO:0003676								F:GO:0003677	C:GO:0005634 F:nucleic acid binding	F:DNA binding	C:nucleus IPR004875 (PFAM)	mobidb-lite (MOBIDB_LITE)	mobidb-lite (MOBIDB_LITE)	mobidb-lite (MOBIDB_LITE)	mobidb-lite (MOBIDB_LITE)	PTHR19303 (PANTHER)	IPR006600 (PROSITE_PROFILES) F:GO:0003676	F:GO:0003677	F:GO:0005488	F:GO:0097159	F:GO:1901363	C:GO:0005622	C:GO:0005634	C:GO:0016020	C:GO:0043226	C:GO:0043227	C:GO:0043229	C:GO:0043231	C:GO:0110165 F:nucleic acid binding	F:DNA binding	F:binding	F:organic cyclic compound binding	F:heterocyclic compound binding	C:intracellular anatomical structure	C:nucleus
33261	84.5244	1.04464	0.365751	2.85614	0.00428821	0.0334148	gm1.16725_g	hypothetical protein STEHIDRAFT_103269	1866	5	8.3e-20	48.8	1	F:GO:0003950	F:NAD+ ADP-ribosyltransferase activity
17750	100.229	1.04064	0.325151	3.20047	0.00137203	0.0135066	gm1.1214_g	---NA---	3108									mobidb-lite (MOBIDB_LITE)				mobidb-lite (MOBIDB_LITE)	mobidb-lite (MOBIDB_LITE)	mobidb-lite (MOBIDB_LITE)	mobidb-lite (MOBIDB_LITE)	mobidb-lite (MOBIDB_LITE)	mobidb-lite (MOBIDB_LITE)	mobidb-lite (MOBIDB_LITE)	mobidb-lite (MOBIDB_LITE)	mobidb-lite (MOBIDB_LITE)	mobidb-lite (MOBIDB_LITE)	mobidb-lite (MOBIDB_LITE)	mobidb-lite (MOBIDB_LITE)	mobidb-lite (MOBIDB_LITE) no GO terms no GO terms
10919	63.2994	1.03489	0.373169	2.77324	0.0055501	0.0405255	fgenesh1_pg.229_#_9	ribosome biogenesis protein BRX1	4080	5	6.91e-110	67.23	3	P:GO:0006364								P:GO:0042254	F:GO:0019843 P:rRNA processing	P:ribosome biogenesis	F:rRNA binding IPR007109 (SMART)	IPR040855 (PFAM)	IPR045667 (PFAM)	IPR007109 (PFAM)	mobidb-lite (MOBIDB_LITE)	mobidb-lite (MOBIDB_LITE)	mobidb-lite (MOBIDB_LITE)	mobidb-lite (MOBIDB_LITE)	mobidb-lite (MOBIDB_LITE)	mobidb-lite (MOBIDB_LITE)	mobidb-lite (MOBIDB_LITE)	mobidb-lite (MOBIDB_LITE)	IPR026532 (PANTHER)	IPR007109 (PROSITE_PROFILES)	cd20704 (CDD) P:GO:0000027	P:GO:0006364	P:GO:0006996	P:GO:0009987	P:GO:0016043	P:GO:0022607	P:GO:0022613	P:GO:0022618	P:GO:0042254	P:GO:0042273	P:GO:0043933
33490	937.783	1.02288	0.377031	2.71299	0.00666801	0.0464023	gm1.16954_g	---NA---	450
24850	348.479	1.01173	0.304929	3.31792	0.000906904	0.00970931	gm1.8314_g	---NA---	306									mobidb-lite (MOBIDB_LITE)				mobidb-lite (MOBIDB_LITE) no GO terms no GO terms
20975	635.014	0.986657	0.293787	3.35841	0.000783925	0.00858882	gm1.4439_g	SNF-related serine/threonine-protein kinase-like	408	5	9.3e-13	51.28	2	F:GO:0005488								F:GO:0016740 F:binding	F:transferase activity EC:2 Transferases G3DSA:1.10.510.10 (GENE3D)	IPR000719 (PFAM)	PTHR24347 (PANTHER)	IPR000719 (PROSITE_PROFILES)	IPR011009 (SUPERFAMILY) P:GO:0006468	F:GO:0004672	F:GO:0005524 P:protein phosphorylation	F:protein kinase activity	F:ATP binding
240823	756.972	0.982838	0.291121	3.37604	0.000735363	0.00816812	fgenesh1_kg.3_#_17_#_Locus6206v1rpkm17.70	Zinc/iron permease	1016	5	1.3e-69	57.97	1	P:GO:0030001	P:metal ion transport
32806	648.257	0.966823	0.30991	3.11969	0.00181043	0.0169397	gm1.16270_g	tetratricopeptide repeat protein	1506	5	1.77e-17	50.78
25231	1244.96	0.941394	0.334002	2.81853	0.00482443	0.0362864	gm1.8695_g	hypothetical protein STEHIDRAFT_171045	4224	1	3.46e-28	43.01						mobidb-lite (MOBIDB_LITE)				mobidb-lite (MOBIDB_LITE)	mobidb-lite (MOBIDB_LITE)	mobidb-lite (MOBIDB_LITE) no GO terms no GO terms
34302	738.528	0.935283	0.337985	2.76723	0.00565351	0.0410144	gm1.17766_g	peroxisomal-coenzyme A synthetase	297	5	2.14e-19	64.42
27005	179.956	0.889698	0.326393	2.72585	0.00641357	0.0450471	gm1.10469_g	putative ER Hsp70 chaperone BiP	1545	5	7.64e-24	68.79	5	P:GO:0006457								F:GO:0000166	F:GO:0005524	F:GO:0140662	C:GO:0005783 P:protein folding	F:nucleotide binding	F:ATP binding	F:ATP-dependent protein folding chaperone	C:endoplasmic reticulum IPR029047 (G3DSA:2.60.34.GENE3D)	IPR013126 (PFAM)	mobidb-lite (MOBIDB_LITE)	mobidb-lite (MOBIDB_LITE)	mobidb-lite (MOBIDB_LITE)	mobidb-lite (MOBIDB_LITE)	mobidb-lite (MOBIDB_LITE)	mobidb-lite (MOBIDB_LITE)	mobidb-lite (MOBIDB_LITE)	mobidb-lite (MOBIDB_LITE)	mobidb-lite (MOBIDB_LITE)	mobidb-lite (MOBIDB_LITE)	IPR029047 (SUPERFAMILY) F:GO:0005524	F:GO:0140662 F:ATP binding	F:ATP-dependent protein folding chaperone
29757	1020.81	0.88689	0.257752	3.44086	0.000579865	0.00668508	gm1.13221_g	predicted protein	534	1	1.29e-11	52.08	2	C:GO:0016020								C:GO:0016020 C:membrane	C:membrane mobidb-lite (MOBIDB_LITE)	mobidb-lite (MOBIDB_LITE) no GO terms no GO terms
104676	341.005	-0.918835	0.29108	-3.15664	0.00159598	0.0153355	CE17340_3539	Alpha/Beta hydrolase protein	496	5	2.7e-29	64.74	3	P:GO:0006629								C:GO:0016020	C:GO:0016020 P:lipid metabolic process	C:membrane	C:membrane
27079	143.813	-0.928544	0.335138	-2.77063	0.00559485	0.0407201	gm1.10543_g	tetratricopeptide repeat protein	1248	5	1.28e-22	45.25						IPR019734 (SMART)				IPR026000 (PFAM)	IPR011990 (G3DSA:1.25.40.GENE3D)	IPR011990 (G3DSA:1.25.40.GENE3D)	PF13424 (PFAM)	PTHR46630 (PANTHER)	IPR011990 (SUPERFAMILY)	IPR011990 (SUPERFAMILY) F:GO:0005515 F:protein binding
34743	190.281	-0.960347	0.357464	-2.68656	0.00721924	0.0492906	gm1.18207_g	---NA---	249
242741	250.364	-0.964649	0.353043	-2.73238	0.00628778	0.044499	fgenesh1_kg.43_#_1_#_Locus6519v1rpkm15.65	---NA---	736
246499	154.681	-0.968575	0.339736	-2.85096	0.00435876	0.0338515	fgenesh1_kg.326_#_3_#_Locus2728v1rpkm83.72	---NA---	489
4580	175.726	-1.00049	0.300812	-3.32596	0.000881131	0.00946942	fgenesh1_pg.13_#_55	Fungal specific transcription factor domain	1887	5	3.66e-29	45.58	7	P:GO:0006351								P:GO:0006355	P:GO:0006357	F:GO:0000981	F:GO:0003677	F:GO:0008270	F:GO:0046872 P:DNA-templated transcription	P:regulation of DNA-templated transcription	P:regulation of transcription by RNA polymerase II	F:DNA-binding transcription factor activity, RNA polymerase II-specific	F:DNA binding	F:zinc ion binding	F:metal ion binding IPR001138 (SMART)	IPR001138 (PFAM)	IPR036864 (G3DSA:4.10.240.GENE3D)	mobidb-lite (MOBIDB_LITE)	mobidb-lite (MOBIDB_LITE)	mobidb-lite (MOBIDB_LITE)	mobidb-lite (MOBIDB_LITE)	mobidb-lite (MOBIDB_LITE)	PTHR47338 (PANTHER)	IPR001138 (PROSITE_PROFILES)	IPR001138 (CDD)	cd12148 (CDD)	IPR036864 (SUPERFAMILY) P:GO:0006355	F:GO:0000981	F:GO:0008270	C:GO:0005622	C:GO:0005634
30812	80.7919	-1.00321	0.369231	-2.71701	0.00658738	0.0460095	gm1.14276_g	tetratricopeptide repeat protein	2457	5	5.34e-93	51.89						IPR019734 (SMART)				PF13424 (PFAM)	IPR011990 (G3DSA:1.25.40.GENE3D)	PTHR45954 (PANTHER)	IPR019734 (PROSITE_PROFILES)	IPR019734 (PROSITE_PROFILES)	IPR019734 (PROSITE_PROFILES)	IPR019734 (PROSITE_PROFILES)	IPR019734 (PROSITE_PROFILES)	IPR019734 (PROSITE_PROFILES)	IPR019734 (PROSITE_PROFILES)	IPR019734 (PROSITE_PROFILES)	IPR011990 (SUPERFAMILY)	IPR011990 (SUPERFAMILY)	IPR011990 (SUPERFAMILY)	IPR011990 (SUPERFAMILY) F:GO:0005515 F:protein binding
245074	75.3881	-1.02657	0.369083	-2.78142	0.00541216	0.0398115	fgenesh1_kg.156_#_10_#_Locus7276v1rpkm11.48	---NA---	925
24117	434.168	-1.03066	0.356075	-2.8945	0.00379758	0.0304999	gm1.7581_g	---NA---	447									mobidb-lite (MOBIDB_LITE)	no GO terms	no GO terms
23317	86.5714	-1.03497	0.364353	-2.84058	0.00450312	0.0345864	gm1.6781_g	tetratricopeptide repeat protein	4500	5	3.56e-89	46.8						IPR019734 (SMART)				IPR000719 (SMART)	IPR006597 (SMART)	G3DSA:1.10.510.10 (GENE3D)	PF14938 (PFAM)	IPR000719 (PFAM)	IPR011990 (G3DSA:1.25.40.GENE3D)	PF13424 (PFAM)	IPR011990 (G3DSA:1.25.40.GENE3D)	IPR011990 (G3DSA:1.25.40.GENE3D)	mobidb-lite (MOBIDB_LITE)	mobidb-lite (MOBIDB_LITE)	mobidb-lite (MOBIDB_LITE)	mobidb-lite (MOBIDB_LITE)	PTHR10098 (PANTHER)	IPR019734 (PROSITE_PROFILES)	IPR000719 (PROSITE_PROFILES)	IPR019734 (PROSITE_PROFILES)	IPR019734 (PROSITE_PROFILES)	IPR019734 (PROSITE_PROFILES)	IPR019734 (PROSITE_PROFILES)	IPR019734 (PROSITE_PROFILES)	IPR019734 (PROSITE_PROFILES)	IPR011009 (SUPERFAMILY)	IPR011990 (SUPERFAMILY)	IPR011990 (SUPERFAMILY)	IPR011990 (SUPERFAMILY)	IPR011990 (SUPERFAMILY)	IPR011990 (SUPERFAMILY)
33481	254.357	-1.04782	0.383918	-2.72928	0.00634724	0.0447648	gm1.16945_g	---NA---	648
23198	77.682	-1.04829	0.387509	-2.70521	0.00682609	0.0472369	gm1.6662_g	kinase-like domain-containing protein	2172	5	1.72e-32	51.47						IPR019734 (SMART)				IPR000719 (SMART)	G3DSA:1.10.510.10 (GENE3D)	IPR011990 (G3DSA:1.25.40.GENE3D)	PF13424 (PFAM)	IPR011990 (G3DSA:1.25.40.GENE3D)	IPR001245 (PFAM)	PTHR44329 (PANTHER)	IPR000719 (PROSITE_PROFILES)	IPR011990 (SUPERFAMILY)	IPR011990 (SUPERFAMILY)	IPR011009 (SUPERFAMILY)	IPR011990 (SUPERFAMILY) P:GO:0006468	F:GO:0003824	F:GO:0004672	F:GO:0005515	F:GO:0005524	F:GO:0016301	F:GO:0016740	F:GO:0016772	F:GO:0016773	F:GO:0140096 P:protein phosphorylation	F:catalytic activity	F:protein kinase activity	F:protein binding	F:ATP binding	F:kinase activity	F:transferase activity	F:transferase activity, transferring phosphorus-containing groups
31897	77.1198	-1.05086	0.376505	-2.7911	0.00525292	0.038911	gm1.15361_g	---NA---	93
244094	189.493	-1.06744	0.334498	-3.19118	0.00141695	0.013876	fgenesh1_kg.96_#_25_#_Locus5984v1rpkm19.30	---NA---	686
21893	70.0019	-1.0709	0.354813	-3.0182	0.00254277	0.0223875	gm1.5357_g	---NA---	1440									no IPS match	no IPS match	no IPS match
20957	129.703	-1.07431	0.377445	-2.84627	0.00442341	0.034173	gm1.4421_g	cytochrome P450	3657	5	2.75e-112	52.72	11	P:GO:0006119								P:GO:0019556	P:GO:0019557	F:GO:0004497	F:GO:0005506	F:GO:0016491	F:GO:0016705	F:GO:0020037	F:GO:0046872	C:GO:0016020	C:GO:0016020 P:oxidative phosphorylation	P:histidine catabolic process to glutamate and formamide	P:histidine catabolic process to glutamate and formate	F:monooxygenase activity	F:iron ion binding	F:oxidoreductase activity	F:oxidoreductase activity, acting on paired donors, with incorporation or reduction of molecular oxygen	F:heme binding	F:metal ion binding	C:membrane	C:membrane IPR002401 (PRINTS)	IPR001128 (PRINTS)	IPR019734 (SMART)	IPR000719 (SMART)	IPR011990 (G3DSA:1.25.40.GENE3D)	IPR011990 (G3DSA:1.25.40.GENE3D)	IPR036396 (G3DSA:1.10.630.GENE3D)	IPR001128 (PFAM)	G3DSA:1.10.510.10 (GENE3D)
246036	64.019	-1.07441	0.389782	-2.75645	0.00584322	0.0420383	fgenesh1_kg.246_#_7_#_Locus3913v2rpkm14.15	---NA---	1118
7285	85.6033	-1.10237	0.386618	-2.85132	0.00435381	0.0338515	fgenesh1_pg.65_#_7	---NA---	1554									IPR045341 (PFAM)				mobidb-lite (MOBIDB_LITE)	mobidb-lite (MOBIDB_LITE)	mobidb-lite (MOBIDB_LITE)	mobidb-lite (MOBIDB_LITE)	mobidb-lite (MOBIDB_LITE)	mobidb-lite (MOBIDB_LITE)	mobidb-lite (MOBIDB_LITE) no GO terms no GO terms
26873	172.878	-1.10285	0.332633	-3.31551	0.000914773	0.00978317	gm1.10337_g	tetratricopeptide repeat protein 28-like isoform X2	4857	5	2.53e-27	47.1	7	P:GO:0006468								P:GO:0016310	F:GO:0004672	F:GO:0004674	F:GO:0005524	F:GO:0016301	C:GO:0000781 P:protein phosphorylation	P:phosphorylation	F:protein kinase activity	F:protein serine/threonine kinase activity	F:ATP binding	F:kinase activity	C:chromosome, telomeric region IPR019734 (SMART)	IPR000719 (SMART)	IPR000719 (PFAM)	PF13424 (PFAM)	IPR011990 (G3DSA:1.25.40.GENE3D)	G3DSA:1.10.510.10 (GENE3D)	PF13374 (PFAM)	mobidb-lite (MOBIDB_LITE)	mobidb-lite (MOBIDB_LITE)	mobidb-lite (MOBIDB_LITE)	mobidb-lite (MOBIDB_LITE)	PTHR45641 (PANTHER)	IPR019734 (PROSITE_PROFILES)	IPR019734 (PROSITE_PROFILES)	IPR019734 (PROSITE_PROFILES)	IPR019734 (PROSITE_PROFILES)	IPR019734 (PROSITE_PROFILES)
20197	91.5657	-1.10724	0.350819	-3.15616	0.00159864	0.015348	gm1.3661_g	---NA---	1458									PF12014 (PFAM)	no GO terms	no GO terms
24166	91.4429	-1.1073	0.376303	-2.94256	0.00325508	0.0270105	gm1.7630_g	---NA---	1107									mobidb-lite (MOBIDB_LITE)	no GO terms	no GO terms
33919	333.421	-1.10838	0.350711	-3.16036	0.00157572	0.0151539	gm1.17383_g	kinase-like domain-containing protein	2229	5	4.02e-33	50.03	5	P:GO:0006468								P:GO:0016310	F:GO:0004672	F:GO:0005524	F:GO:0016301 P:protein phosphorylation	P:phosphorylation	F:protein kinase activity	F:ATP binding	F:kinase activity
20340	130.47	-1.11312	0.375074	-2.96773	0.00300003	0.0254573	gm1.3804_g	---NA---	1086									G3DSA:2.60.120.260 (GENE3D)	no GO terms	no GO terms
114829	247.601	-1.11817	0.380838	-2.93608	0.00332388	0.0274196	CE27493_23319	---NA---	1645
27247	51.8057	-1.13225	0.391622	-2.89119	0.00383786	0.0307138	gm1.10711_g	tetratricopeptide repeat protein	2649	5	1.58e-56	53.69						IPR000719 (SMART)				IPR019734 (SMART)	PF13424 (PFAM)	IPR000719 (PFAM)	IPR011990 (G3DSA:1.25.40.GENE3D)	G3DSA:1.10.510.10 (GENE3D)	PF14938 (PFAM)	IPR011990 (G3DSA:1.25.40.GENE3D)	PTHR10098 (PANTHER)	IPR000719 (PROSITE_PROFILES)	IPR019734 (PROSITE_PROFILES)	IPR011990 (SUPERFAMILY)	IPR011009 (SUPERFAMILY)	IPR011990 (SUPERFAMILY)	IPR011990 (SUPERFAMILY) P:GO:0006468	F:GO:0004672	F:GO:0005515	F:GO:0005524 P:protein phosphorylation	F:protein kinase activity	F:protein binding	F:ATP binding
22484	131.462	-1.13511	0.325326	-3.48915	0.000484555	0.00569719	gm1.5948_g	---NA---	3249									SSF52058 (SUPERFAMILY)	no GO terms	no GO terms
27873	50.3349	-1.13605	0.414967	-2.7377	0.00618702	0.043922	gm1.11337_g	kinase-like protein	933	5	7.65e-39	50.42	7	P:GO:0006468								P:GO:0016310	F:GO:0004672	F:GO:0004674	F:GO:0005524	F:GO:0016301	C:GO:0000781 P:protein phosphorylation	P:phosphorylation	F:protein kinase activity	F:protein serine/threonine kinase activity	F:ATP binding	F:kinase activity	C:chromosome, telomeric region IPR000719 (SMART)	IPR001245 (PFAM)	G3DSA:1.10.510.10 (GENE3D)	mobidb-lite (MOBIDB_LITE)	PTHR44329 (PANTHER)	IPR000719 (PROSITE_PROFILES)	IPR011009 (SUPERFAMILY) P:GO:0006468	F:GO:0003824	F:GO:0004672	F:GO:0005524	F:GO:0016301	F:GO:0016740	F:GO:0016772	F:GO:0016773	F:GO:0140096 P:protein phosphorylation	F:catalytic activity	F:protein kinase activity
17710	290.044	-1.13619	0.354712	-3.20312	0.00135947	0.0134064	gm1.1174_g	tetratricopeptide repeat protein	2094	5	1.07e-39	53.86						IPR000719 (SMART)				IPR019734 (SMART)	IPR011990 (G3DSA:1.25.40.GENE3D)	IPR011990 (G3DSA:1.25.40.GENE3D)	IPR000719 (PFAM)	PF13424 (PFAM)	G3DSA:1.10.510.10 (GENE3D)	mobidb-lite (MOBIDB_LITE)	mobidb-lite (MOBIDB_LITE)	mobidb-lite (MOBIDB_LITE)	PTHR10098 (PANTHER)	IPR019734 (PROSITE_PROFILES)	IPR000719 (PROSITE_PROFILES)	IPR019734 (PROSITE_PROFILES)	IPR019734 (PROSITE_PROFILES)	SSF81901 (SUPERFAMILY)	IPR011009 (SUPERFAMILY) P:GO:0006468	F:GO:0004672	F:GO:0005515	F:GO:0005524 P:protein phosphorylation	F:protein kinase activity	F:protein binding	F:ATP binding
19900	113.289	-1.13723	0.332468	-3.42058	0.00062488	0.007095	gm1.3364_g	---NA---	1464									IPR001810 (SMART)				G3DSA:1.20.1280.50 (GENE3D)	IPR001810 (PFAM)	cd09917 (CDD)	IPR036047 (SUPERFAMILY)	SSF52047 (SUPERFAMILY) F:GO:0005515 F:protein binding
34375	67.3307	-1.14003	0.419319	-2.71876	0.00655262	0.0457951	gm1.17839_g	tetratricopeptide repeat protein	2052	5	3.24e-32	52.53
19901	178.235	-1.1484	0.331389	-3.46542	0.000529404	0.0061729	gm1.3365_g	kinase-like domain-containing protein	2238	5	1.17e-26	51.91	5	P:GO:0006468								P:GO:0016310	F:GO:0004672	F:GO:0005524	F:GO:0016301 P:protein phosphorylation	P:phosphorylation	F:protein kinase activity	F:ATP binding	F:kinase activity IPR000719 (SMART)	IPR019734 (SMART)	IPR011990 (G3DSA:1.25.40.GENE3D)	IPR001245 (PFAM)	PF13424 (PFAM)	IPR011990 (G3DSA:1.25.40.GENE3D)	IPR041617 (PFAM)	G3DSA:1.10.510.10 (GENE3D)	PTHR44329 (PANTHER)	IPR000719 (PROSITE_PROFILES)	IPR011990 (SUPERFAMILY)	IPR011990 (SUPERFAMILY)	IPR011009 (SUPERFAMILY) P:GO:0006468	F:GO:0003824	F:GO:0004672	F:GO:0005515	F:GO:0005524	F:GO:0016301	F:GO:0016740	F:GO:0016772	F:GO:0016773
11231	87.6	-1.15285	0.399292	-2.88723	0.00388649	0.0308833	fgenesh1_pg.254_#_4	UPF0057-domain-containing protein	447	5	1.06534e-09	61.4	3	C:GO:0005886								C:GO:0016020	C:GO:0016020 C:plasma membrane	C:membrane	C:membrane no IPS match no IPS match no IPS match
26681	53.4393	-1.15381	0.429916	-2.68381	0.00727879	0.0493975	gm1.10145_g	tetratricopeptide repeat protein	1098	5	5.58e-12	48.99						IPR019734 (SMART)				PF13424 (PFAM)	G3DSA:1.10.510.10 (GENE3D)	IPR011990 (G3DSA:1.25.40.GENE3D)	PTHR10098 (PANTHER)	IPR011990 (SUPERFAMILY) F:GO:0005515 F:protein binding
32054	59.978	-1.15501	0.400888	-2.88113	0.00396255	0.0313548	gm1.15518_g	tetratricopeptide repeat protein	2886	5	1.96e-73	55.02
9165	66.5098	-1.16172	0.397576	-2.92201	0.00347783	0.0284393	fgenesh1_pg.125_#_7	---NA---	1692									mobidb-lite (MOBIDB_LITE)				mobidb-lite (MOBIDB_LITE)	mobidb-lite (MOBIDB_LITE)	mobidb-lite (MOBIDB_LITE)	mobidb-lite (MOBIDB_LITE) no GO terms no GO terms
31375	52.7035	-1.16576	0.402956	-2.89303	0.00381546	0.030578	gm1.14839_g	---NA---	3825
22726	559.617	-1.1679	0.404372	-2.88818	0.00387477	0.0308592	gm1.6190_g	kinase-like domain-containing protein	2253	5	4.11e-34	51.5						IPR000719 (SMART)				IPR019734 (SMART)	IPR041617 (PFAM)	IPR011990 (G3DSA:1.25.40.GENE3D)	G3DSA:1.10.510.10 (GENE3D)	IPR026000 (PFAM)	IPR001245 (PFAM)	PTHR23257 (PANTHER)	IPR000719 (PROSITE_PROFILES)	IPR019734 (PROSITE_PROFILES)	IPR011990 (SUPERFAMILY)	IPR011009 (SUPERFAMILY)	IPR011990 (SUPERFAMILY) P:GO:0006468	P:GO:0007154	P:GO:0007165	P:GO:0009987	P:GO:0023052	P:GO:0050789	P:GO:0050794	P:GO:0050896	P:GO:0051716	P:GO:0065007	F:GO:0003824	F:GO:0004672	F:GO:0005515	F:GO:0005524	F:GO:0016301	F:GO:0016740	F:GO:0016772
245590	186.289	-1.16859	0.352717	-3.31312	0.000922629	0.00984021	fgenesh1_kg.199_#_2_#_Locus1883v1rpkm142.95	superoxide dismutase	881	5	1.28e-55	72.09	1	P:GO:0009987	P:cellular process
34068	237.698	-1.17047	0.417016	-2.80679	0.00500382	0.0375103	gm1.17532_g	---NA---	663
192220	194.403	-1.18109	0.319413	-3.69768	0.00021758	0.00293902	CE104884_1243	---NA---	421
19980	90.5147	-1.18577	0.409203	-2.89776	0.00375836	0.0302535	gm1.3444_g	---NA---	1509									IPR001810 (PFAM)				G3DSA:1.20.1280.50 (GENE3D)	cd09917 (CDD)	IPR036047 (SUPERFAMILY) F:GO:0005515 F:protein binding
30721	82.1807	-1.19596	0.365581	-3.2714	0.00107016	0.0110624	gm1.14185_g	tetratricopeptide repeat protein	3159	5	4.89e-64	49.88						IPR019734 (SMART)				IPR000719 (SMART)	IPR019734 (PFAM)	G3DSA:1.10.510.10 (GENE3D)	IPR011990 (G3DSA:1.25.40.GENE3D)	IPR000719 (PFAM)	IPR011990 (G3DSA:1.25.40.GENE3D)	PF13424 (PFAM)	IPR011990 (G3DSA:1.25.40.GENE3D)	mobidb-lite (MOBIDB_LITE)	mobidb-lite (MOBIDB_LITE)	PTHR10098 (PANTHER)	IPR019734 (PROSITE_PROFILES)	IPR019734 (PROSITE_PROFILES)	IPR019734 (PROSITE_PROFILES)	IPR019734 (PROSITE_PROFILES)	IPR019734 (PROSITE_PROFILES)	IPR019734 (PROSITE_PROFILES)	IPR019734 (PROSITE_PROFILES)	IPR000719 (PROSITE_PROFILES)	IPR011990 (SUPERFAMILY)	IPR011990 (SUPERFAMILY)	IPR011009 (SUPERFAMILY)	IPR011990 (SUPERFAMILY)	IPR011990 (SUPERFAMILY) P:GO:0006468	F:GO:0004672	F:GO:0005515	F:GO:0005524 P:protein phosphorylation	F:protein kinase activity
10308	151.545	-1.20052	0.387819	-3.09557	0.00196437	0.0181471	fgenesh1_pg.185_#_9	general substrate transporter	3576	5	0	69.08	2	P:GO:0009987								C:GO:0016020 P:cellular process	C:membrane IPR000960 (PRINTS)	IPR036259 (G3DSA:1.20.1250.GENE3D)	IPR005828 (PFAM)	IPR020946 (PFAM)	IPR003663 (TIGRFAM)	IPR036188 (G3DSA:3.50.50.GENE3D)	IPR036188 (G3DSA:3.50.50.GENE3D)	mobidb-lite (MOBIDB_LITE)	mobidb-lite (MOBIDB_LITE)	mobidb-lite (MOBIDB_LITE)	mobidb-lite (MOBIDB_LITE)	PTHR48022 (PANTHER)	IPR020846 (PROSITE_PROFILES)	IPR036188 (SUPERFAMILY)	IPR036188 (SUPERFAMILY)	IPR036259 (SUPERFAMILY) P:GO:0006810	P:GO:0008643	P:GO:0051179	P:GO:0051234	P:GO:0055085	P:GO:0071702	F:GO:0004499	F:GO:0005215	F:GO:0008324	F:GO:0015075	F:GO:0015078	F:GO:0015144
30974	83.5757	-1.20765	0.436171	-2.76876	0.00562697	0.040901	gm1.14438_g	---NA---	2043									mobidb-lite (MOBIDB_LITE)	no GO terms	no GO terms
33365	62.1006	-1.2082	0.4248	-2.84415	0.00445294	0.034344	gm1.16829_g	tetratricopeptide repeat protein	1941	5	1.16e-30	51.1
124227	163.525	-1.2084	0.364196	-3.31801	0.00090662	0.00970931	CE36891_17150	---NA---	860
243645	72.7718	-1.21299	0.413071	-2.93651	0.00331926	0.0274015	fgenesh1_kg.77_#_4_#_Locus7754v1rpkm9.42	---NA---	559
23177	105.255	-1.21314	0.435028	-2.78865	0.0052928	0.039176	gm1.6641_g	kinase-like domain-containing protein	2178	5	1.28e-29	49.36						IPR019734 (SMART)				IPR001245 (PFAM)	PF13424 (PFAM)	G3DSA:1.10.510.10 (GENE3D)	IPR011990 (G3DSA:1.25.40.GENE3D)	IPR011990 (G3DSA:1.25.40.GENE3D)	PTHR44329 (PANTHER)	IPR019734 (PROSITE_PROFILES)	IPR000719 (PROSITE_PROFILES)	IPR011009 (SUPERFAMILY)	IPR011990 (SUPERFAMILY)	IPR011990 (SUPERFAMILY) P:GO:0006468	F:GO:0003824	F:GO:0004672	F:GO:0005515	F:GO:0005524	F:GO:0016301	F:GO:0016740	F:GO:0016772	F:GO:0016773	F:GO:0140096 P:protein phosphorylation	F:catalytic activity	F:protein kinase activity	F:protein binding	F:ATP binding	F:kinase activity	F:transferase activity	F:transferase activity, transferring phosphorus-containing groups	F:phosphotransferase activity, alcohol group as acceptor
22220	103.286	-1.21493	0.452167	-2.6869	0.00721186	0.0492701	gm1.5684_g	---NA---	651									mobidb-lite (MOBIDB_LITE)				mobidb-lite (MOBIDB_LITE)	mobidb-lite (MOBIDB_LITE) no GO terms no GO terms
23172	212.354	-1.22021	0.392042	-3.11246	0.00185535	0.0172248	gm1.6636_g	kinase-like domain-containing protein	2085	5	9.48e-32	48.62						IPR019734 (SMART)				IPR000719 (SMART)	IPR001245 (PFAM)	IPR011990 (G3DSA:1.25.40.GENE3D)	IPR011990 (G3DSA:1.25.40.GENE3D)	G3DSA:1.10.510.10 (GENE3D)	PF13424 (PFAM)	PTHR44329 (PANTHER)	IPR000719 (PROSITE_PROFILES)	IPR011990 (SUPERFAMILY)	IPR011990 (SUPERFAMILY)	IPR011009 (SUPERFAMILY) P:GO:0006468	F:GO:0003824	F:GO:0004672	F:GO:0005515	F:GO:0005524	F:GO:0016301	F:GO:0016740	F:GO:0016772	F:GO:0016773	F:GO:0140096 P:protein phosphorylation	F:catalytic activity	F:protein kinase activity	F:protein binding	F:ATP binding	F:kinase activity	F:transferase activity	F:transferase activity, transferring phosphorus-containing groups	F:phosphotransferase activity, alcohol group as acceptor
25722	93.5212	-1.22291	0.379982	-3.21834	0.00128936	0.0128274	gm1.9186_g	putative ankyrin repeat protein	1998	3	2.15e-52	41.76						IPR002110 (SMART)				IPR036770 (G3DSA:1.25.40.GENE3D)	IPR036770 (SUPERFAMILY) F:GO:0005515 F:protein binding
241702	68.5251	-1.22297	0.412333	-2.96599	0.00301714	0.0255639	fgenesh1_kg.18_#_12_#_Locus337v1rpkm1161.50	UPF0057-domain-containing protein	605	5	5.29e-20	81.9	1	C:GO:0016020	C:membrane
33479	64.8017	-1.22695	0.440596	-2.78476	0.00535679	0.0395243	gm1.16943_g	---NA---	1446
24385	99.4996	-1.22875	0.45885	-2.6779	0.0074086	0.049947	gm1.7849_g	---NA---	555									no IPS match	no IPS match	no IPS match
242768	76.5375	-1.23076	0.458397	-2.68492	0.00725469	0.049353	fgenesh1_kg.43_#_28_#_Locus6373v1rpkm16.68	uncharacterized protein TRAVEDRAFT_158280	341	2	2.03e-19	68.79
242509	257.022	-1.23087	0.367659	-3.34785	0.000814417	0.00886144	fgenesh1_kg.36_#_13_#_Locus4354v1rpkm38.16	uncharacterized protein BGZ61DRAFT_526064	987	5	1.95e-18	51.1
29943	101.859	-1.2333	0.396459	-3.1108	0.00186582	0.0172934	gm1.13407_g	endoplasmic reticulum chaperone BiP	858	5	1.52e-12	89.62	7	P:GO:0006457								P:GO:0006950	P:GO:0010033	P:GO:0070972	F:GO:0005524	F:GO:0140662	C:GO:0005788 P:protein folding	P:response to stress	P:response to organic substance	P:protein localization to endoplasmic reticulum	F:ATP binding	F:ATP-dependent protein folding chaperone	C:endoplasmic reticulum lumen PR00301 (PRINTS)	G3DSA:3.30.420.40 (GENE3D)	IPR013126 (PFAM)	mobidb-lite (MOBIDB_LITE)	mobidb-lite (MOBIDB_LITE)	IPR013126 (PANTHER)	IPR043129 (SUPERFAMILY) P:GO:0006457	P:GO:0006458	P:GO:0006508	P:GO:0006511	P:GO:0006807	P:GO:0006950	P:GO:0006986	P:GO:0007154	P:GO:0007165	P:GO:0008152	P:GO:0009056
23200	389.013	-1.23431	0.44594	-2.76789	0.00564206	0.0409577	gm1.6664_g	tetratricopeptide repeat protein	1323	5	1.24e-21	44.97						IPR019734 (SMART)				IPR011990 (G3DSA:1.25.40.GENE3D)	IPR041617 (PFAM)	IPR011990 (G3DSA:1.25.40.GENE3D)	mobidb-lite (MOBIDB_LITE)	PTHR46630 (PANTHER)	IPR011990 (SUPERFAMILY)	IPR011990 (SUPERFAMILY) F:GO:0005515 F:protein binding
26048	94.7468	-1.23555	0.371591	-3.32503	0.00088409	0.00949215	gm1.9512_g	---NA---	999									no IPS match	no IPS match	no IPS match
30311	79.8009	-1.23752	0.449507	-2.75306	0.00590419	0.0423416	gm1.13775_g	uncharacterized protein C8Q71DRAFT_157728	762	1	3.2e-18	48.76						IPR009571 (PFAM)				PTHR28013 (PANTHER) C:GO:0005886	C:GO:0016020	C:GO:0030427	C:GO:0032153	C:GO:0051286	C:GO:0060187	C:GO:0071944	C:GO:0110165 C:plasma membrane	C:membrane	C:site of polarized growth	C:cell division site	C:cell tip	C:cell pole	C:cell periphery	C:cellular anatomical entity
28186	77.4074	-1.24892	0.460388	-2.71276	0.00667248	0.0464023	gm1.11650_g	tetratricopeptide repeat protein	2274	5	9.6e-30	47						IPR000719 (SMART)				IPR019734 (SMART)	PF13424 (PFAM)	IPR000719 (PFAM)	IPR011990 (G3DSA:1.25.40.GENE3D)	IPR011990 (G3DSA:1.25.40.GENE3D)	G3DSA:1.10.510.10 (GENE3D)	PTHR10098 (PANTHER)	IPR000719 (PROSITE_PROFILES)	IPR019734 (PROSITE_PROFILES)	IPR011990 (SUPERFAMILY)	IPR011990 (SUPERFAMILY)	IPR011990 (SUPERFAMILY)	IPR011009 (SUPERFAMILY) P:GO:0006468	F:GO:0004672	F:GO:0005515	F:GO:0005524 P:protein phosphorylation	F:protein kinase activity	F:protein binding	F:ATP binding
21007	98.2604	-1.25618	0.356261	-3.52602	0.000421861	0.00509311	gm1.4471_g	predicted protein	2985	5	6.77e-14	44.12						IPR001810 (PFAM)				G3DSA:1.20.1280.50 (GENE3D)	IPR032675 (G3DSA:3.80.10.GENE3D)	PTHR38926 (PANTHER)	SSF52047 (SUPERFAMILY) F:GO:0005515 F:protein binding
35149	102.658	-1.26033	0.464742	-2.71188	0.00669024	0.0464396	gm1.18613_g	uncharacterized protein DACRYDRAFT_114114	1047	1	6.36568e-07	43.46
27490	136.117	-1.26305	0.363327	-3.47634	0.000508316	0.00595789	gm1.10954_g	tetratricopeptide repeat protein	2116	5	2.91e-37	54.42						IPR019734 (SMART)				IPR000719 (SMART)	IPR019734 (PFAM)	PF13424 (PFAM)	IPR011990 (G3DSA:1.25.40.GENE3D)	G3DSA:1.10.510.10 (GENE3D)	IPR000719 (PFAM)	IPR011990 (G3DSA:1.25.40.GENE3D)	mobidb-lite (MOBIDB_LITE)	mobidb-lite (MOBIDB_LITE)	mobidb-lite (MOBIDB_LITE)	PTHR10098 (PANTHER)	IPR000719 (PROSITE_PROFILES)	IPR019734 (PROSITE_PROFILES)	IPR011990 (SUPERFAMILY)	IPR011009 (SUPERFAMILY)	IPR011990 (SUPERFAMILY) P:GO:0006468	F:GO:0004672	F:GO:0005515	F:GO:0005524 P:protein phosphorylation	F:protein kinase activity	F:protein binding	F:ATP binding
23649	98.201	-1.27332	0.419059	-3.03852	0.0023774	0.0211634	gm1.7113_g	kinase-like domain-containing protein	1689	5	4.9e-27	53.22						IPR000719 (SMART)				IPR019734 (SMART)	PF13374 (PFAM)	IPR011990 (G3DSA:1.25.40.GENE3D)	IPR001245 (PFAM)	PF13424 (PFAM)	IPR011990 (G3DSA:1.25.40.GENE3D)	G3DSA:1.10.510.10 (GENE3D)	PTHR23257 (PANTHER)	IPR000719 (PROSITE_PROFILES)	IPR011990 (SUPERFAMILY)	IPR011009 (SUPERFAMILY)	IPR011990 (SUPERFAMILY) P:GO:0006468	P:GO:0007154	P:GO:0007165	P:GO:0009987	P:GO:0023052	P:GO:0050789	P:GO:0050794	P:GO:0050896	P:GO:0051716	P:GO:0065007	F:GO:0003824	F:GO:0004672	F:GO:0005515	F:GO:0005524	F:GO:0016301	F:GO:0016740	F:GO:0016772
27567	54.4145	-1.27599	0.44149	-2.89018	0.00385018	0.0307687	gm1.11031_g	kinase-like protein	1041	5	3.63e-26	51.15	7	P:GO:0006468								P:GO:0016310	F:GO:0004672	F:GO:0004674	F:GO:0005524	F:GO:0016301	C:GO:0000781 P:protein phosphorylation	P:phosphorylation	F:protein kinase activity	F:protein serine/threonine kinase activity	F:ATP binding	F:kinase activity	C:chromosome, telomeric region IPR000719 (SMART)	IPR000719 (PFAM)	G3DSA:1.10.510.10 (GENE3D)	mobidb-lite (MOBIDB_LITE)	mobidb-lite (MOBIDB_LITE)	mobidb-lite (MOBIDB_LITE)	mobidb-lite (MOBIDB_LITE)	PTHR44329 (PANTHER)	IPR000719 (PROSITE_PROFILES)	IPR011009 (SUPERFAMILY) P:GO:0006468	F:GO:0003824	F:GO:0004672	F:GO:0005524	F:GO:0016301	F:GO:0016740	F:GO:0016772	F:GO:0016773
31825	73.7901	-1.27859	0.361968	-3.53232	0.000411931	0.00501977	gm1.15289_g	tetratricopeptide repeat protein	2553	5	2.34e-59	54.22
25708	262.958	-1.28306	0.369838	-3.46924	0.000521927	0.00609204	gm1.9172_g	---NA---	2790									mobidb-lite (MOBIDB_LITE)				mobidb-lite (MOBIDB_LITE)	mobidb-lite (MOBIDB_LITE)	mobidb-lite (MOBIDB_LITE)	PTHR33223 (PANTHER) no GO terms no GO terms
31708	94.9058	-1.28656	0.398457	-3.22885	0.00124289	0.0124866	gm1.15172_g	---NA---	1326
32958	46.2871	-1.2887	0.443757	-2.90406	0.00368353	0.0297752	gm1.16422_g	---NA---	825
18691	81.2852	-1.28902	0.429285	-3.00272	0.00267575	0.0232332	gm1.2155_g	tetratricopeptide repeat protein	5277	5	4.01e-103	53.68	11	P:GO:0006508								P:GO:0120113	F:GO:0004177	F:GO:0008233	F:GO:0008237	F:GO:0008270	F:GO:0016787	F:GO:0046872	C:GO:0000328	C:GO:0005771	C:GO:0061957 P:proteolysis	P:cytoplasm to vacuole transport by the NVT pathway	F:aminopeptidase activity	F:peptidase activity	F:metallopeptidase activity	F:zinc ion binding	F:hydrolase activity	F:metal ion binding	C:fungal-type vacuole lumen	C:multivesicular body	C:NVT complex IPR019734 (SMART)	IPR000719 (SMART)	G3DSA:1.25.50.20 (GENE3D)	IPR000719 (PFAM)	IPR011990 (G3DSA:1.25.40.GENE3D)	PF13424 (PFAM)	IPR024571 (PFAM)	IPR011990 (G3DSA:1.25.40.GENE3D)	G3DSA:1.10.510.10 (GENE3D)
31158	467.392	-1.29295	0.431288	-2.99789	0.00271857	0.0235303	gm1.14622_g	Retrotransposable element Tf2 protein	1467	5	3.11e-55	68.96						PF08284 (PFAM)				IPR021109 (G3DSA:2.40.70.GENE3D)	IPR043128 (G3DSA:3.30.70.GENE3D)	IPR041577 (PFAM)	cd00303 (CDD)	IPR043502 (SUPERFAMILY)	IPR021109 (SUPERFAMILY) no GO terms no GO terms
26557	123.495	-1.29687	0.380191	-3.4111	0.000647017	0.00730948	gm1.10021_g	tetratricopeptide repeat protein	1212	5	1.07e-13	43.12						IPR019734 (SMART)				IPR011990 (G3DSA:1.25.40.GENE3D)	IPR041617 (PFAM)	PTHR46630 (PANTHER)	IPR019734 (PROSITE_PROFILES)	IPR011990 (SUPERFAMILY)	IPR011990 (SUPERFAMILY) F:GO:0005515 F:protein binding
25719	149.413	-1.2994	0.410114	-3.16839	0.00153288	0.0148306	gm1.9183_g	putative ankyrin repeat protein	2680	5	4.54e-67	45.61	6	F:GO:0016409								F:GO:0016740	F:GO:0016746	F:GO:0019706	C:GO:0016020	C:GO:0016020 F:palmitoyltransferase activity	F:transferase activity	F:acyltransferase activity	F:protein-cysteine S-palmitoyltransferase activity	C:membrane	C:membrane IPR002110 (SMART)	IPR036770 (G3DSA:1.25.40.GENE3D)	mobidb-lite (MOBIDB_LITE)	mobidb-lite (MOBIDB_LITE)	mobidb-lite (MOBIDB_LITE)	mobidb-lite (MOBIDB_LITE)	mobidb-lite (MOBIDB_LITE)	mobidb-lite (MOBIDB_LITE)	PTHR24198 (PANTHER)	IPR002110 (PROSITE_PROFILES)	PS50297 (PROSITE_PROFILES)	IPR036770 (SUPERFAMILY) F:GO:0005515 F:protein binding
32215	67.5484	-1.3014	0.389413	-3.34195	0.000831918	0.00898344	gm1.15679_g	---NA---	1329
164441	40.3618	-1.30866	0.434706	-3.01045	0.00260857	0.0227869	CE77105_8000	uncharacterized membrane protein C3B8.06	667	5	2.91e-19	64.95	5	P:GO:0008150								F:GO:0003674	C:GO:0005575	C:GO:0016020	C:GO:0016020 P:biological_process	F:molecular_function	C:cellular_component	C:membrane	C:membrane
30218	63.1888	-1.31701	0.45431	-2.89892	0.00374445	0.0301809	gm1.13682_g	uncharacterized protein EDB91DRAFT_1136630	2067	5	1.58e-78	45.55						IPR009836 (PFAM)				mobidb-lite (MOBIDB_LITE)	IPR009836 (PANTHER) no GO terms no GO terms
21601	249.104	-1.32361	0.439763	-3.00982	0.00261406	0.0228011	gm1.5065_g	hint-domain-containing protein	672	5	8.39e-32	56.06						IPR039510 (PFAM)	no GO terms	no GO terms
18639	53.2307	-1.32905	0.450448	-2.9505	0.00317257	0.0265213	gm1.2103_g	uncharacterized protein C8Q71DRAFT_287493	2226	5	2e-13	49.04	2	C:GO:0016020								C:GO:0016020 C:membrane	C:membrane IPR045338 (PFAM)	mobidb-lite (MOBIDB_LITE)	mobidb-lite (MOBIDB_LITE) no GO terms no GO terms
19833	202.441	-1.33377	0.312361	-4.26995	1.96e-05	0.000370363	gm1.3297_g	---NA---	1887									no IPS match	no IPS match	no IPS match
17859	45.1849	-1.3356	0.469256	-2.84621	0.00442433	0.034173	gm1.1323_g	kinase-like domain-containing protein	1776	5	1.3e-34	51.13	5	P:GO:0006468								P:GO:0016310	F:GO:0004672	F:GO:0005524	F:GO:0016301 P:protein phosphorylation	P:phosphorylation	F:protein kinase activity	F:ATP binding	F:kinase activity IPR000719 (SMART)	IPR000898 (PFAM)	IPR001245 (PFAM)	G3DSA:1.10.510.10 (GENE3D)	mobidb-lite (MOBIDB_LITE)	mobidb-lite (MOBIDB_LITE)	PTHR44329 (PANTHER)	IPR000719 (PROSITE_PROFILES)	IPR011009 (SUPERFAMILY) P:GO:0006468	F:GO:0003824	F:GO:0004672	F:GO:0005524	F:GO:0016301	F:GO:0016740	F:GO:0016772	F:GO:0016773	F:GO:0020037	F:GO:0140096 P:protein phosphorylation	F:catalytic activity	F:protein kinase activity	F:ATP binding
23945	68.5825	-1.3359	0.471827	-2.83133	0.00463554	0.0352903	gm1.7409_g	kinase-like domain-containing protein	2376	5	1.23e-17	50.49	5	P:GO:0006468								P:GO:0016310	F:GO:0004672	F:GO:0005524	F:GO:0016301 P:protein phosphorylation	P:phosphorylation	F:protein kinase activity	F:ATP binding	F:kinase activity G3DSA:1.10.510.10 (GENE3D)	IPR001245 (PFAM)	mobidb-lite (MOBIDB_LITE)	mobidb-lite (MOBIDB_LITE)	PTHR44329 (PANTHER)	IPR000719 (PROSITE_PROFILES)	IPR011009 (SUPERFAMILY) P:GO:0006468	F:GO:0003824	F:GO:0004672	F:GO:0005524	F:GO:0016301	F:GO:0016740	F:GO:0016772	F:GO:0016773	F:GO:0140096 P:protein phosphorylation	F:catalytic activity	F:protein kinase activity	F:ATP binding	F:kinase activity	F:transferase activity	F:transferase activity, transferring phosphorus-containing groups
24175	37.6256	-1.33794	0.489325	-2.73426	0.00625204	0.0442997	gm1.7639_g	---NA---	660									no IPS match	no IPS match	no IPS match
30352	57.2181	-1.33941	0.398483	-3.36126	0.000775878	0.00854019	gm1.13816_g	tetratricopeptide repeat protein	2901	5	2.57e-99	51.65						IPR019734 (SMART)				IPR000719 (PFAM)	IPR011990 (G3DSA:1.25.40.GENE3D)	IPR011990 (G3DSA:1.25.40.GENE3D)	PF13424 (PFAM)	G3DSA:1.10.510.10 (GENE3D)	PTHR10098 (PANTHER)	IPR019734 (PROSITE_PROFILES)	IPR000719 (PROSITE_PROFILES)	IPR019734 (PROSITE_PROFILES)	IPR019734 (PROSITE_PROFILES)	IPR011990 (SUPERFAMILY)	IPR011990 (SUPERFAMILY)	IPR011009 (SUPERFAMILY)	IPR011990 (SUPERFAMILY)	IPR011990 (SUPERFAMILY) P:GO:0006468	F:GO:0004672	F:GO:0005515	F:GO:0005524 P:protein phosphorylation	F:protein kinase activity	F:protein binding	F:ATP binding
18035	193.685	-1.33993	0.345541	-3.87777	0.000105416	0.00157105	gm1.1499_g	---NA---	249									no IPS match	no IPS match	no IPS match
28141	68.942	-1.34196	0.3796	-3.5352	0.000407461	0.00498342	gm1.11605_g	Vegetative incompatibility protein	5052	5	1.65e-163	50.53						IPR020472 (PRINTS)				IPR001680 (SMART)	IPR015943 (G3DSA:2.130.10.GENE3D)	IPR036537 (G3DSA:1.20.930.GENE3D)	IPR024977 (PFAM)	IPR007111 (PFAM)	IPR015943 (G3DSA:2.130.10.GENE3D)	IPR015943 (G3DSA:2.130.10.GENE3D)	IPR001680 (PFAM)	IPR027417 (G3DSA:3.40.50.GENE3D)	IPR015943 (G3DSA:2.130.10.GENE3D)	mobidb-lite (MOBIDB_LITE)	mobidb-lite (MOBIDB_LITE)	mobidb-lite (MOBIDB_LITE)	mobidb-lite (MOBIDB_LITE)	mobidb-lite (MOBIDB_LITE)	PTHR22847 (PANTHER)	PS50294 (PROSITE_PROFILES)	PS50294 (PROSITE_PROFILES)	IPR001680 (PROSITE_PROFILES)	IPR001680 (PROSITE_PROFILES)	IPR001680 (PROSITE_PROFILES)	IPR001680 (PROSITE_PROFILES)	PS50294 (PROSITE_PROFILES)	PS50294 (PROSITE_PROFILES)	IPR007111 (PROSITE_PROFILES)	PS50294 (PROSITE_PROFILES)	IPR001680 (PROSITE_PROFILES)	PS50294 (PROSITE_PROFILES)
27625	64.7688	-1.34237	0.463647	-2.89523	0.00378877	0.0304509	gm1.11089_g	tetratricopeptide repeat protein	462	5	1.31e-29	59.94	1	F:GO:0046872	F:metal ion binding			G3DSA:6.10.140.2220 (GENE3D)				IPR011990 (G3DSA:1.25.40.GENE3D)	IPR002893 (PFAM)	PF13424 (PFAM)	IPR002893 (PROSITE_PROFILES)	IPR019734 (PROSITE_PROFILES)	IPR011990 (SUPERFAMILY)	SSF144232 (SUPERFAMILY) F:GO:0005515 F:protein binding
34479	349.103	-1.34271	0.434127	-3.0929	0.00198208	0.0182416	gm1.17943_g	chaperone DnaK	2151	5	3.49e-111	74.07	1	F:GO:0000166	F:nucleotide binding
241955	5600.64	-1.34495	0.483559	-2.78135	0.0054134	0.0398115	fgenesh1_kg.23_#_46_#_Locus1667v1rpkm167.93	---NA---	1050
22766	74.5199	-1.34618	0.453124	-2.97089	0.00296939	0.0252735	gm1.6230_g	tetratricopeptide repeat protein	2634	5	8.47e-39	52.23						IPR000719 (SMART)				IPR019734 (SMART)	IPR011990 (G3DSA:1.25.40.GENE3D)	IPR011990 (G3DSA:1.25.40.GENE3D)	G3DSA:1.10.510.10 (GENE3D)	IPR000719 (PFAM)	PF13424 (PFAM)	PF14938 (PFAM)	mobidb-lite (MOBIDB_LITE)	mobidb-lite (MOBIDB_LITE)	mobidb-lite (MOBIDB_LITE)	mobidb-lite (MOBIDB_LITE)	PTHR10098 (PANTHER)	IPR019734 (PROSITE_PROFILES)	IPR019734 (PROSITE_PROFILES)	IPR019734 (PROSITE_PROFILES)	IPR000719 (PROSITE_PROFILES)	IPR011009 (SUPERFAMILY)	IPR011990 (SUPERFAMILY)	IPR011990 (SUPERFAMILY) P:GO:0006468	F:GO:0004672	F:GO:0005515	F:GO:0005524 P:protein phosphorylation	F:protein kinase activity	F:protein binding	F:ATP binding
32300	39.0297	-1.34734	0.441931	-3.04876	0.00229788	0.0205775	gm1.15764_g	uncharacterized protein DEU56DRAFT_722387, partial	2286	5	6.85e-10	54.06	2	C:GO:0016020								C:GO:0016020 C:membrane	C:membrane
27757	408.75	-1.34932	0.323141	-4.17563	2.97e-05	0.000528217	gm1.11221_g	response regulator	231	5	2.15e-18	70.91	2	P:GO:0007165								F:GO:0016301 P:signal transduction	F:kinase activity EC:2.7 Transferring phosphorus-containing groups IPR001789 (PFAM)	G3DSA:3.40.50.2300 (GENE3D)	PTHR43719 (PANTHER)	IPR001789 (PROSITE_PROFILES)	cd17546 (CDD)	IPR011006 (SUPERFAMILY) P:GO:0000160 P:phosphorelay signal transduction system
27891	37.3103	-1.35297	0.495859	-2.72854	0.00636144	0.0447648	gm1.11355_g	kinase-like domain-containing protein	1617	5	6.27e-31	50.61						IPR000719 (SMART)				IPR001245 (PFAM)	G3DSA:1.10.510.10 (GENE3D)	PTHR44329 (PANTHER)	IPR000719 (PROSITE_PROFILES)	IPR011009 (SUPERFAMILY) P:GO:0006468	F:GO:0003824	F:GO:0004672	F:GO:0005524	F:GO:0016301	F:GO:0016740	F:GO:0016772	F:GO:0016773	F:GO:0140096 P:protein phosphorylation	F:catalytic activity	F:protein kinase activity	F:ATP binding	F:kinase activity	F:transferase activity	F:transferase activity, transferring phosphorus-containing groups	F:phosphotransferase activity, alcohol group as acceptor	F:catalytic activity, acting on a protein
242745	1493.17	-1.35659	0.487828	-2.78087	0.00542134	0.0398438	fgenesh1_kg.43_#_5_#_Locus3572v1rpkm54.21	uncharacterized protein BXZ73DRAFT_52052	1602	3	5.33282e-09	47.6
31365	94.9093	-1.3608	0.465018	-2.92633	0.00342984	0.0281595	gm1.14829_g	---NA---	1713
243433	33.3455	-1.36156	0.498979	-2.72869	0.0063587	0.0447648	fgenesh1_kg.68_#_1_#_Locus14388v1rpkm1.99	---NA---	381
5304	38.4825	-1.363	0.463628	-2.93985	0.0032837	0.0271878	fgenesh1_pg.24_#_55	glycoside hydrolase family 79 protein	5001	5	1.32e-134	53.95	3	F:GO:0016787								C:GO:0016020	C:GO:0016020 F:hydrolase activity	C:membrane	C:membrane IPR031728 (PFAM)	IPR013083 (G3DSA:3.30.40.GENE3D)	IPR036465 (G3DSA:3.40.50.GENE3D)	G3DSA:1.20.120.1750 (GENE3D)	G3DSA:3.20.20.80 (GENE3D)	mobidb-lite (MOBIDB_LITE)	PTHR36183 (PANTHER)	IPR044066 (PROSITE_PROFILES)	IPR001841 (PROSITE_PROFILES)	cd22584 (CDD)	SSF57850 (SUPERFAMILY)	IPR036465 (SUPERFAMILY)	SSF57850 (SUPERFAMILY) no GO terms no GO terms
5763	39.4806	-1.36632	0.460957	-2.9641	0.00303573	0.0256827	fgenesh1_pg.32_#_4	uncharacterized protein PHACADRAFT_82700	1971	4	2.89e-80	54.71	2	C:GO:0016020								C:GO:0016020 C:membrane	C:membrane mobidb-lite (MOBIDB_LITE)	mobidb-lite (MOBIDB_LITE)	mobidb-lite (MOBIDB_LITE)	mobidb-lite (MOBIDB_LITE)	mobidb-lite (MOBIDB_LITE) no GO terms no GO terms
245995	31.7607	-1.36724	0.500819	-2.73001	0.00633316	0.0447336	fgenesh1_kg.241_#_12_#_Locus1516v1rpkm189.87	bestrophin family ion channel	2140	5	2.85e-50	68.53	1	C:GO:0016020	C:membrane
26265	40.5844	-1.36803	0.472715	-2.89399	0.00380384	0.0305284	gm1.9729_g	kinase-like domain-containing protein	1591	5	3.02e-29	48.73						IPR019734 (SMART)				IPR000719 (SMART)	PF13424 (PFAM)	IPR000719 (PFAM)	IPR011990 (G3DSA:1.25.40.GENE3D)	G3DSA:1.10.510.10 (GENE3D)	mobidb-lite (MOBIDB_LITE)	mobidb-lite (MOBIDB_LITE)	mobidb-lite (MOBIDB_LITE)	mobidb-lite (MOBIDB_LITE)	mobidb-lite (MOBIDB_LITE)	mobidb-lite (MOBIDB_LITE)	PTHR24361 (PANTHER)	PS50293 (PROSITE_PROFILES)	IPR000719 (PROSITE_PROFILES)	IPR019734 (PROSITE_PROFILES)	IPR011990 (SUPERFAMILY)	IPR011009 (SUPERFAMILY) P:GO:0006468	F:GO:0003824	F:GO:0004672	F:GO:0004674	F:GO:0005515	F:GO:0005524	F:GO:0016301	F:GO:0016740	F:GO:0016772	F:GO:0016773	F:GO:0140096	C:GO:0005622
20452	53.8252	-1.37027	0.453264	-3.02312	0.0025018	0.022044	gm1.3916_g	uncharacterized protein LAESUDRAFT_727941	1290	4	6.07e-33	44.15						no IPS match	no IPS match	no IPS match
30765	107.141	-1.37081	0.415077	-3.30254	0.000958137	0.010123	gm1.14229_g	---NA---	384									mobidb-lite (MOBIDB_LITE)				mobidb-lite (MOBIDB_LITE) no GO terms no GO terms
23330	36.9938	-1.37094	0.465105	-2.94759	0.00320259	0.0266732	gm1.6794_g	---NA---	1611									IPR032675 (G3DSA:3.80.10.GENE3D)				SSF52047 (SUPERFAMILY) no GO terms no GO terms
29710	51.8135	-1.37103	0.495925	-2.76458	0.00569954	0.041242	gm1.13174_g	ADP-ribosylation factor-like protein 8A isoform X1	201	5	1.04e-23	74.53	5	P:GO:0015031								F:GO:0003924	F:GO:0005525	C:GO:0005764	C:GO:0010008 P:protein transport	F:GTPase activity	F:GTP binding	C:lysosome	C:endosome membrane EC:3.6.1.15 Nucleoside-triphosphate phosphatase IPR006689 (PFAM)	IPR027417 (G3DSA:3.40.50.GENE3D)	PTHR45732 (PANTHER)	IPR027417 (SUPERFAMILY) F:GO:0003924	F:GO:0005525	C:GO:0000323	C:GO:0005622	C:GO:0005737	C:GO:0005764	C:GO:0005765	C:GO:0005773	C:GO:0005774	C:GO:0016020	C:GO:0031090	C:GO:0043226	C:GO:0043227	C:GO:0043229	C:GO:0043231	C:GO:0098588	C:GO:0098852	C:GO:0110165 F:GTPase activity
22406	106.606	-1.37588	0.418532	-3.28738	0.00101124	0.0105748	gm1.5870_g	---NA---	1512									mobidb-lite (MOBIDB_LITE)				mobidb-lite (MOBIDB_LITE)	mobidb-lite (MOBIDB_LITE)	mobidb-lite (MOBIDB_LITE)	mobidb-lite (MOBIDB_LITE) no GO terms no GO terms
27673	52.7576	-1.37615	0.401596	-3.42669	0.000610975	0.00697231	gm1.11137_g	---NA---	1473									G3DSA:1.20.1280.50 (GENE3D)				IPR001810 (PFAM)	IPR036047 (SUPERFAMILY) F:GO:0005515 F:protein binding
211264	72.0393	-1.37696	0.510433	-2.69764	0.00698338	0.0481477	MIX1579_4092_76	uncharacterized protein PC9H_010119	2488	2	1.31e-24	63.32
22591	57.9489	-1.38036	0.44344	-3.11285	0.00185292	0.0172164	gm1.6055_g	tetratricopeptide repeat protein	2109	5	1.27e-34	51.46						IPR019734 (SMART)				IPR000719 (SMART)	IPR011990 (G3DSA:1.25.40.GENE3D)	IPR000719 (PFAM)	G3DSA:1.10.510.10 (GENE3D)	IPR011990 (G3DSA:1.25.40.GENE3D)	PF13424 (PFAM)	mobidb-lite (MOBIDB_LITE)	mobidb-lite (MOBIDB_LITE)	PTHR44329 (PANTHER)	IPR019734 (PROSITE_PROFILES)	IPR000719 (PROSITE_PROFILES)	IPR011009 (SUPERFAMILY)	IPR011990 (SUPERFAMILY)	IPR011990 (SUPERFAMILY) P:GO:0006468	F:GO:0003824	F:GO:0004672	F:GO:0005515	F:GO:0005524	F:GO:0016301	F:GO:0016740	F:GO:0016772	F:GO:0016773	F:GO:0140096 P:protein phosphorylation	F:catalytic activity	F:protein kinase activity	F:protein binding	F:ATP binding	F:kinase activity
104691	33.9009	-1.38112	0.463113	-2.98225	0.00286135	0.0244836	CE17355_540	hypothetical protein MGYG_04900	1067	5	1.38462e-05	48.3	3	C:GO:0005774								C:GO:0016020	C:GO:0016020 C:vacuolar membrane	C:membrane	C:membrane
24698	188.676	-1.38347	0.377708	-3.66279	0.000249487	0.00331041	gm1.8162_g	---NA---	1759									IPR013087 (SMART)				G3DSA:3.30.160.60 (GENE3D)	mobidb-lite (MOBIDB_LITE)	mobidb-lite (MOBIDB_LITE)	mobidb-lite (MOBIDB_LITE)	mobidb-lite (MOBIDB_LITE)	mobidb-lite (MOBIDB_LITE)	mobidb-lite (MOBIDB_LITE)	mobidb-lite (MOBIDB_LITE)	PTHR24379 (PANTHER)	IPR013087 (PROSITE_PROFILES) P:GO:0006139	P:GO:0006351	P:GO:0006355	P:GO:0006357	P:GO:0006366	P:GO:0006725	P:GO:0006807	P:GO:0008152	P:GO:0009058	P:GO:0009059	P:GO:0009889	P:GO:0009987	P:GO:0010467	P:GO:0010468	P:GO:0010556	P:GO:0016070	P:GO:0018130	P:GO:0019219	P:GO:0019222
34085	80.1181	-1.38354	0.428462	-3.22909	0.00124185	0.0124866	gm1.17549_g	tetratricopeptide repeat protein	2556	5	1.69e-60	52.67
19305	48.8052	-1.38828	0.431117	-3.22019	0.00128104	0.0127856	gm1.2769_g	tetratricopeptide repeat protein	3960	5	8.08e-92	51.32						IPR019734 (SMART)				IPR000719 (SMART)	IPR000719 (PFAM)	G3DSA:1.10.510.10 (GENE3D)	PF13424 (PFAM)	IPR011990 (G3DSA:1.25.40.GENE3D)	IPR011990 (G3DSA:1.25.40.GENE3D)	PTHR45641 (PANTHER)	IPR019734 (PROSITE_PROFILES)	IPR019734 (PROSITE_PROFILES)	IPR019734 (PROSITE_PROFILES)	IPR019734 (PROSITE_PROFILES)	IPR019734 (PROSITE_PROFILES)	IPR019734 (PROSITE_PROFILES)	IPR000719 (PROSITE_PROFILES)	IPR019734 (PROSITE_PROFILES)	IPR019734 (PROSITE_PROFILES)	IPR019734 (PROSITE_PROFILES)	IPR019734 (PROSITE_PROFILES)	IPR011990 (SUPERFAMILY)	IPR011990 (SUPERFAMILY)	IPR011990 (SUPERFAMILY)	IPR011990 (SUPERFAMILY)	IPR011990 (SUPERFAMILY)	IPR011009 (SUPERFAMILY)	IPR011990 (SUPERFAMILY) P:GO:0006468	F:GO:0004672	F:GO:0005515	F:GO:0005524 P:protein phosphorylation
181450	6005.48	-1.38959	0.512253	-2.71271	0.00667358	0.0464023	CE94114_15602	PRO41 protein	721	5	6.35e-50	54.43	2	C:GO:0016020								C:GO:0016020 C:membrane	C:membrane
33367	28.2879	-1.39335	0.518496	-2.6873	0.00720322	0.0492701	gm1.16831_g	tetratricopeptide repeat protein	684	5	3.37e-28	51.18
25383	29.109	-1.39346	0.507601	-2.74519	0.00604762	0.0431333	gm1.8847_g	---NA---	915									no IPS match	no IPS match	no IPS match
158910	1620.58	-1.39419	0.454115	-3.07012	0.00213972	0.0193694	CE71574_10267	---NA---	517
194475	114.101	-1.39927	0.329726	-4.24373	2.2e-05	0.00040818	CE107139_522	---NA---	668
30458	51.6894	-1.40646	0.523813	-2.68505	0.00725188	0.049353	gm1.13922_g	---NA---	4251									G3DSA:1.20.1280.50 (GENE3D)				IPR001810 (PFAM)	mobidb-lite (MOBIDB_LITE)	mobidb-lite (MOBIDB_LITE)	mobidb-lite (MOBIDB_LITE)	mobidb-lite (MOBIDB_LITE)	mobidb-lite (MOBIDB_LITE)	mobidb-lite (MOBIDB_LITE)	mobidb-lite (MOBIDB_LITE)	mobidb-lite (MOBIDB_LITE)	mobidb-lite (MOBIDB_LITE)	IPR001810 (PROSITE_PROFILES)	IPR036047 (SUPERFAMILY) F:GO:0005515 F:protein binding
9750	197.703	-1.41426	0.500553	-2.8254	0.00472212	0.0357319	fgenesh1_pg.154_#_7	uncharacterized protein DFJ58DRAFT_811146	1080	1	4.79e-13	43.14						mobidb-lite (MOBIDB_LITE)				mobidb-lite (MOBIDB_LITE)	cd22209 (CDD) no GO terms no GO terms
29987	76.2693	-1.41507	0.380341	-3.72053	0.000198809	0.00271151	gm1.13451_g	tetratricopeptide repeat protein	1782	5	8.57e-45	50.51						IPR019734 (SMART)				IPR011990 (G3DSA:1.25.40.GENE3D)	PF13424 (PFAM)	G3DSA:1.10.510.10 (GENE3D)	mobidb-lite (MOBIDB_LITE)	mobidb-lite (MOBIDB_LITE)	mobidb-lite (MOBIDB_LITE)	PTHR45954 (PANTHER)	IPR019734 (PROSITE_PROFILES)	IPR019734 (PROSITE_PROFILES)	IPR019734 (PROSITE_PROFILES)	IPR019734 (PROSITE_PROFILES)	IPR011990 (SUPERFAMILY)	IPR011009 (SUPERFAMILY)	IPR011990 (SUPERFAMILY) F:GO:0005515 F:protein binding
29459	52.9623	-1.4219	0.496776	-2.86226	0.00420636	0.0328909	gm1.12923_g	---NA---	1158									no IPS match	no IPS match	no IPS match
32052	32.883	-1.43318	0.51823	-2.76552	0.00568325	0.0412036	gm1.15516_g	tetratricopeptide repeat protein	2211	5	4.44e-51	57.04
21962	59.8281	-1.43834	0.421178	-3.41505	0.000637714	0.00721887	gm1.5426_g	---NA---	726									no IPS match	no IPS match	no IPS match
18400	34.3293	-1.43847	0.516782	-2.78352	0.00537727	0.0396494	gm1.1864_g	hypothetical protein I203_03841	582	1	8.37e-16	48.65						IPR001810 (SMART)				G3DSA:1.20.1280.50 (GENE3D)	IPR001810 (PFAM)	IPR001810 (PROSITE_PROFILES)	cd09917 (CDD)	IPR036047 (SUPERFAMILY) F:GO:0005515 F:protein binding
22608	432.432	-1.44273	0.442145	-3.26303	0.0011023	0.0113167	gm1.6072_g	Clavaminate synthase-like protein	3483	5	2.78e-77	50.44	3	F:GO:0016491								F:GO:0046872	F:GO:0051213 F:oxidoreductase activity	F:metal ion binding	F:dioxygenase activity IPR001810 (SMART)	IPR003819 (PFAM)	IPR010376 (PFAM)	IPR042098 (G3DSA:3.60.130.GENE3D)	IPR001810 (PFAM)	IPR038492 (G3DSA:3.30.2020.GENE3D)	mobidb-lite (MOBIDB_LITE)	PTHR10696 (PANTHER)	IPR001810 (PROSITE_PROFILES)	cd09917 (CDD)	SSF51197 (SUPERFAMILY)	IPR036047 (SUPERFAMILY)	IPR036047 (SUPERFAMILY) P:GO:0006575	P:GO:0006807	P:GO:0008152	P:GO:0009058	P:GO:0009987	P:GO:0034641	P:GO:0044237	P:GO:0044249	P:GO:0044271	P:GO:0071704	P:GO:1901564	P:GO:1901566	P:GO:1901576
22193	52.0215	-1.44383	0.482643	-2.99151	0.002776	0.0238804	gm1.5657_g	---NA---	825									mobidb-lite (MOBIDB_LITE)	no GO terms	no GO terms
27515	117.659	-1.44713	0.508877	-2.84377	0.00445832	0.0343596	gm1.10979_g	DUF4246 domain-containing protein	1689	5	9.29e-98	53.02						IPR025340 (PFAM)				IPR025340 (PANTHER) no GO terms no GO terms
17042	44.4794	-1.44726	0.47733	-3.03198	0.00242956	0.0215255	gm1.506_g	---NA---	1443									mobidb-lite (MOBIDB_LITE)	no GO terms	no GO terms
34338	292.12	-1.44802	0.482523	-3.00093	0.0026916	0.0233507	gm1.17802_g	---NA---	841
242935	3616.42	-1.45464	0.426904	-3.40741	0.000655824	0.00740154	fgenesh1_kg.48_#_46_#_Locus396v1rpkm989.93	cAMP-responsive element modulator isoform X23	2965	5	1.89e-19	75.64	4	P:GO:0006355								F:GO:0003677	F:GO:0003700	C:GO:0005634 P:regulation of DNA-templated transcription	F:DNA binding	F:DNA-binding transcription factor activity	C:nucleus
22553	44.8923	-1.4578	0.478517	-3.0465	0.00231524	0.0206755	gm1.6017_g	---NA---	1347									no IPS match	no IPS match	no IPS match
31363	115.131	-1.46048	0.436958	-3.34237	0.000830652	0.00897839	gm1.14827_g	---NA---	915
22561	122.458	-1.46657	0.466924	-3.14091	0.00168423	0.0159835	gm1.6025_g	---NA---	924									no IPS match	no IPS match	no IPS match
28764	92.7549	-1.46801	0.504377	-2.91054	0.003608	0.0292698	gm1.12228_g	MYND-type domain-containing protein	1632	3	6.33646e-07	48.39						G3DSA:1.20.1280.50 (GENE3D)				IPR001810 (PFAM)	IPR036047 (SUPERFAMILY) F:GO:0005515 F:protein binding
149370	47.4836	-1.46917	0.526912	-2.78826	0.00529913	0.039176	CE62034_3424	uncharacterized protein EDB91DRAFT_264516	597	3	6.36644e-07	48.49	2	P:GO:0009264								F:GO:0008253 P:deoxyribonucleotide catabolic process	F:5'-nucleotidase activity
32277	254.265	-1.47044	0.426699	-3.44609	0.00056876	0.00657052	gm1.15741_g	tetratricopeptide repeat protein	813	5	1.28e-10	49.89	4	P:GO:0000160								P:GO:0006355	F:GO:0003677	F:GO:0043531 P:phosphorelay signal transduction system	P:regulation of DNA-templated transcription	F:DNA binding	F:ADP binding
18093	99.2709	-1.47053	0.408864	-3.59662	0.00032238	0.00413617	gm1.1557_g	uncharacterized protein C8Q71DRAFT_912011	1428	3	3.71333e-05	50.39						IPR001810 (SMART)				IPR032675 (G3DSA:3.80.10.GENE3D)	IPR001810 (PFAM)	G3DSA:1.20.1280.50 (GENE3D)	PTHR38926 (PANTHER)	cd09917 (CDD)	IPR036047 (SUPERFAMILY)	SSF52047 (SUPERFAMILY) F:GO:0005515 F:protein binding
181237	29.7259	-1.47203	0.498458	-2.95316	0.00314534	0.0263133	CE93901_3579	uncharacterized protein HD556DRAFT_1433599	633	4	1.85e-27	63.22	2	P:GO:0015031								C:GO:0005794 P:protein transport	C:Golgi apparatus
18821	92.3209	-1.47212	0.343333	-4.28772	1.81e-05	0.000347202	gm1.2285_g	tetratricopeptide repeat protein	2484	5	1.06e-50	52.91						IPR019734 (SMART)				PF13424 (PFAM)	G3DSA:1.10.510.10 (GENE3D)	IPR011990 (G3DSA:1.25.40.GENE3D)	IPR011990 (G3DSA:1.25.40.GENE3D)	IPR000719 (PFAM)	mobidb-lite (MOBIDB_LITE)	PTHR10098 (PANTHER)	IPR000719 (PROSITE_PROFILES)	IPR011990 (SUPERFAMILY)	IPR011990 (SUPERFAMILY)	IPR011990 (SUPERFAMILY)	IPR011009 (SUPERFAMILY) P:GO:0006468	F:GO:0004672	F:GO:0005515	F:GO:0005524 P:protein phosphorylation	F:protein kinase activity	F:protein binding	F:ATP binding
33092	76.0512	-1.47345	0.54889	-2.68442	0.00726565	0.0493901	gm1.16556_g	---NA---	564
185418	113.385	-1.48864	0.555758	-2.67857	0.00739376	0.0498768	CE98082_589	alkaline ceramidase-like	777	5	8.36e-21	61.49	2	P:GO:0006665								F:GO:0016811 P:sphingolipid metabolic process	F:hydrolase activity, acting on carbon-nitrogen (but not peptide) bonds, in linear amides EC:3.5.1 Acting on carbon-nitrogen bonds, other than peptide bonds
21732	79.9717	-1.49237	0.384128	-3.88509	0.000102293	0.00153058	gm1.5196_g	uncharacterized protein CC85DRAFT_283663	2937	5	1.45e-15	65.64	1	C:GO:0008623	C:CHRAC			IPR036265 (G3DSA:3.30.428.GENE3D)				G3DSA:1.20.1280.50 (GENE3D)	IPR001810 (PFAM)	IPR032675 (G3DSA:3.80.10.GENE3D)	IPR003958 (PFAM)	IPR009072 (G3DSA:1.10.20.GENE3D)	mobidb-lite (MOBIDB_LITE)	mobidb-lite (MOBIDB_LITE)	mobidb-lite (MOBIDB_LITE)	mobidb-lite (MOBIDB_LITE)	mobidb-lite (MOBIDB_LITE)	mobidb-lite (MOBIDB_LITE)	PTHR10252 (PANTHER)	IPR036047 (SUPERFAMILY)	SSF52047 (SUPERFAMILY)	IPR009072 (SUPERFAMILY) F:GO:0005515	F:GO:0046982	C:GO:0000785	C:GO:0005622	C:GO:0005634	C:GO:0005694	C:GO:0016020	C:GO:0032991	C:GO:0043226	C:GO:0043227	C:GO:0043228	C:GO:0043229	C:GO:0043231	C:GO:0043232
246873	75.9885	-1.49478	0.400935	-3.72824	0.00019282	0.00263943	fgenesh1_kg.459_#_1_#_Locus7226v1rpkm11.67	---NA---	774
9698	52.5484	-1.49611	0.456586	-3.27673	0.00105017	0.010921	fgenesh1_pg.152_#_16	RNA annealing factor	6006	5	2.99e-17	66.28	1	F:GO:0003676	F:nucleic acid binding			IPR000504 (SMART)				IPR015943 (G3DSA:2.130.10.GENE3D)	IPR000504 (PFAM)	IPR001810 (PFAM)	IPR012677 (G3DSA:3.30.70.GENE3D)	mobidb-lite (MOBIDB_LITE)	mobidb-lite (MOBIDB_LITE)	mobidb-lite (MOBIDB_LITE)	mobidb-lite (MOBIDB_LITE)	mobidb-lite (MOBIDB_LITE)	mobidb-lite (MOBIDB_LITE)	PTHR19965 (PANTHER)	IPR000504 (PROSITE_PROFILES)	IPR001680 (PROSITE_PROFILES)	IPR035979 (SUPERFAMILY)	IPR036322 (SUPERFAMILY) P:GO:0006403	P:GO:0006405	P:GO:0006406	P:GO:0006810	P:GO:0006913	P:GO:0008152	P:GO:0009987	P:GO:0010467	P:GO:0015931	P:GO:0033036	P:GO:0043170	P:GO:0046907	P:GO:0050657	P:GO:0050658
18092	120.682	-1.49695	0.367095	-4.07784	4.55e-05	0.000761127	gm1.1556_g	uncharacterized protein C8Q71DRAFT_912011	1449	2	1.15082e-05	41.38						IPR001810 (SMART)				IPR001810 (PFAM)	IPR032675 (G3DSA:3.80.10.GENE3D)	IPR001810 (PROSITE_PROFILES)	cd09917 (CDD)	IPR036047 (SUPERFAMILY)	SSF52047 (SUPERFAMILY) F:GO:0005515 F:protein binding
33886	34.8365	-1.49992	0.45537	-3.29385	0.000988266	0.0103925	gm1.17350_g	kinase-like domain-containing protein	1953	5	7.69e-30	53.93	5	P:GO:0006468								P:GO:0016310	F:GO:0004672	F:GO:0005524	F:GO:0016301 P:protein phosphorylation	P:phosphorylation	F:protein kinase activity	F:ATP binding	F:kinase activity
18814	53.5503	-1.50572	0.488773	-3.08062	0.00206572	0.0188206	gm1.2278_g	---NA---	831									IPR032675 (G3DSA:3.80.10.GENE3D)	no GO terms	no GO terms
219399	623.251	-1.5081	0.51202	-2.9454	0.00322539	0.0268142	MIX9714_789_51	PRO41 protein	863	5	3.48e-46	56.89	2	C:GO:0016020								C:GO:0016020 C:membrane	C:membrane
17200	30.8625	-1.515	0.555191	-2.7288	0.0063566	0.0447648	gm1.664_g	predicted protein	1647	5	2e-11	40.86						IPR001810 (PFAM)				G3DSA:1.20.1280.50 (GENE3D)	IPR032675 (G3DSA:3.80.10.GENE3D)	SSF52047 (SUPERFAMILY)	IPR036047 (SUPERFAMILY) F:GO:0005515 F:protein binding
10675	47.2635	-1.52054	0.442437	-3.43674	0.000588763	0.00676686	fgenesh1_pg.210_#_10	coatomer beta	6678	5	0	78.7						IPR003593 (SMART)				IPR001680 (SMART)	IPR003439 (PFAM)	IPR006692 (PFAM)	IPR027417 (G3DSA:3.40.50.GENE3D)	IPR003439 (PFAM)	G3DSA:1.25.40.470 (GENE3D)	IPR032781 (PFAM)	IPR001680 (PFAM)	G3DSA:3.30.780.10 (GENE3D)	IPR001950 (PFAM)	IPR015943 (G3DSA:2.130.10.GENE3D)	mobidb-lite (MOBIDB_LITE)	mobidb-lite (MOBIDB_LITE)	mobidb-lite (MOBIDB_LITE)	mobidb-lite (MOBIDB_LITE)	mobidb-lite (MOBIDB_LITE)	PTHR19211 (PANTHER)	PS50294 (PROSITE_PROFILES)	IPR001680 (PROSITE_PROFILES)	IPR001680 (PROSITE_PROFILES)	IPR003439 (PROSITE_PROFILES)	IPR003439 (PROSITE_PROFILES)	IPR001680 (PROSITE_PROFILES)	IPR001950 (PROSITE_PROFILES)	PS50294 (PROSITE_PROFILES)	PS50294 (PROSITE_PROFILES)	IPR001680 (PROSITE_PROFILES)	IPR046447 (CDD)
33754	53.4725	-1.52089	0.514807	-2.95429	0.00313388	0.0262832	gm1.17218_g	tetratricopeptide repeat protein 28-like isoform X2	4269	5	1.85e-66	45.71
23797	195.548	-1.5218	0.42782	-3.5571	0.000374971	0.00465693	gm1.7261_g	tetratricopeptide repeat protein	2286	5	1.82e-35	50.74						IPR019734 (SMART)				IPR000719 (SMART)	PF13424 (PFAM)	IPR011990 (G3DSA:1.25.40.GENE3D)	IPR000719 (PFAM)	IPR011990 (G3DSA:1.25.40.GENE3D)	G3DSA:1.10.510.10 (GENE3D)	PTHR44329 (PANTHER)	IPR019734 (PROSITE_PROFILES)	IPR000719 (PROSITE_PROFILES)	IPR019734 (PROSITE_PROFILES)	IPR011009 (SUPERFAMILY)	IPR011990 (SUPERFAMILY)	IPR011990 (SUPERFAMILY) P:GO:0006468	F:GO:0003824	F:GO:0004672	F:GO:0005515	F:GO:0005524	F:GO:0016301	F:GO:0016740	F:GO:0016772	F:GO:0016773	F:GO:0140096 P:protein phosphorylation	F:catalytic activity	F:protein kinase activity	F:protein binding	F:ATP binding	F:kinase activity	F:transferase activity
20291	40.1066	-1.52223	0.496819	-3.06395	0.00218435	0.0196784	gm1.3755_g	---NA---	1476									IPR032675 (G3DSA:3.80.10.GENE3D)	no GO terms	no GO terms
35176	58.7394	-1.52234	0.526162	-2.8933	0.00381217	0.0305734	gm1.18640_g	chaperone DnaK	546	5	1.75e-16	62.54	3	P:GO:0009987								F:GO:0005488	C:GO:0005788 P:cellular process	F:binding	C:endoplasmic reticulum lumen
33351	32.0772	-1.52349	0.551805	-2.76091	0.00576404	0.0416283	gm1.16815_g	putative wd40 protein	1347	5	4.15e-39	48.82
32835	106.232	-1.53092	0.452691	-3.38182	0.00072008	0.00802212	gm1.16299_g	---NA---	1155
25499	23.7896	-1.53752	0.544932	-2.8215	0.00478003	0.0359765	gm1.8963_g	---NA---	1110									IPR032675 (G3DSA:3.80.10.GENE3D)				IPR001810 (PROSITE_PROFILES)	cd09917 (CDD)	SSF52047 (SUPERFAMILY)	IPR036047 (SUPERFAMILY) F:GO:0005515 F:protein binding
34202	538.263	-1.54044	0.4814	-3.19992	0.00137467	0.0135208	gm1.17666_g	F-box-like protein	1296	5	2.84e-45	47.08
28091	42.4949	-1.54272	0.525152	-2.93766	0.00330703	0.0273223	gm1.11555_g	tetratricopeptide repeat protein	975	5	2.51e-14	44.26						IPR011990 (G3DSA:1.25.40.GENE3D)				G3DSA:1.10.510.10 (GENE3D)	PTHR10098 (PANTHER)	IPR011990 (SUPERFAMILY) F:GO:0005515 F:protein binding
32171	55.4981	-1.54553	0.472839	-3.26862	0.00108075	0.0111361	gm1.15635_g	predicted protein	2235	5	3.43e-38	46.85	3	P:GO:0016567								F:GO:0004842	F:GO:0046872 P:protein ubiquitination	F:ubiquitin-protein transferase activity	F:metal ion binding
167413	1447.79	-1.54892	0.453751	-3.41359	0.000641135	0.0072503	CE80077_41438	RNA-binding domain-containing protein	796	5	1.1e-32	83.03
25643	55.1024	-1.54986	0.495	-3.13102	0.00174202	0.016389	gm1.9107_g	---NA---	1614									IPR001810 (PFAM)				mobidb-lite (MOBIDB_LITE)	IPR036047 (SUPERFAMILY) F:GO:0005515 F:protein binding
34860	96.9575	-1.54993	0.375096	-4.13208	3.59e-05	0.000620395	gm1.18324_g	kinase-like domain-containing protein	1296	5	1.98e-28	50.27	7	P:GO:0006468								P:GO:0016310	F:GO:0004672	F:GO:0004674	F:GO:0005524	F:GO:0016301	C:GO:0000781 P:protein phosphorylation	P:phosphorylation	F:protein kinase activity	F:protein serine/threonine kinase activity	F:ATP binding	F:kinase activity	C:chromosome, telomeric region
12241	87.8733	-1.55196	0.481852	-3.22082	0.00127824	0.0127847	fgenesh1_pg.395_#_2	integral membrane protein	2553	5	2.33e-99	58.51	5	P:GO:0090481								F:GO:0015165	C:GO:0000139	C:GO:0016020	C:GO:0016020 P:pyrimidine nucleotide-sugar transmembrane transport	F:pyrimidine nucleotide-sugar transmembrane transporter activity	C:Golgi membrane	C:membrane	C:membrane mobidb-lite (MOBIDB_LITE)	mobidb-lite (MOBIDB_LITE)	mobidb-lite (MOBIDB_LITE)	mobidb-lite (MOBIDB_LITE)	mobidb-lite (MOBIDB_LITE)	PTHR13146 (PANTHER) C:GO:0005622	C:GO:0016020	C:GO:0043226	C:GO:0043227	C:GO:0043229	C:GO:0043231	C:GO:0110165 C:intracellular anatomical structure	C:membrane	C:organelle	C:membrane-bounded organelle	C:intracellular organelle	C:intracellular membrane-bounded organelle	C:cellular anatomical entity
22411	115.65	-1.5521	0.35785	-4.33731	1.44e-05	0.000286233	gm1.5875_g	---NA---	1350									mobidb-lite (MOBIDB_LITE)	no GO terms	no GO terms
212484	37.7695	-1.55327	0.537749	-2.88846	0.00387136	0.0308592	MIX2799_153_60	armadillo-type protein	1324	5	7.7e-87	58.78	2	F:GO:0003723								C:GO:0005730 F:RNA binding	C:nucleolus
24811	39.5692	-1.55453	0.491022	-3.16591	0.00154598	0.0149445	gm1.8275_g	---NA---	1335									cd09917 (CDD)	no GO terms	no GO terms
27078	28.7917	-1.55472	0.561637	-2.76819	0.0056368	0.040946	gm1.10542_g	---NA---	492									G3DSA:1.10.510.10 (GENE3D)				IPR000719 (PROSITE_PROFILES)	IPR011009 (SUPERFAMILY) P:GO:0006468	F:GO:0004672	F:GO:0005524 P:protein phosphorylation	F:protein kinase activity	F:ATP binding
89275	74.7708	-1.56196	0.431616	-3.61887	0.000295889	0.00383124	CE1939_5921	zinc finger protein 830	1525	3	1.28e-24	62
146973	40.8022	-1.56741	0.47367	-3.30908	0.000936023	0.00995475	CE59637_18040	VOC family protein	810	5	5.08e-27	55.78
213572	141.882	-1.57072	0.479054	-3.27879	0.00104252	0.0108515	MIX3887_4980_76	glycoside hydrolase family 5 protein	3332	5	0	77.75	2	P:GO:0071704								F:GO:0016798 P:organic substance metabolic process	F:hydrolase activity, acting on glycosyl bonds EC:3.2 Glycosylases
27086	59.3797	-1.57838	0.487569	-3.23723	0.00120695	0.0122244	gm1.10550_g	tetratricopeptide repeat protein	900	5	1.94352e-09	46.75						IPR019734 (SMART)				IPR011990 (G3DSA:1.25.40.GENE3D)	IPR011990 (G3DSA:1.25.40.GENE3D)	PF13424 (PFAM)	IPR026000 (PFAM)	PTHR46630 (PANTHER)	IPR011990 (SUPERFAMILY)	IPR011990 (SUPERFAMILY) F:GO:0005515 F:protein binding
23575	24.876	-1.57981	0.558904	-2.82662	0.00470425	0.0357121	gm1.7039_g	kinase-like domain-containing protein	1404	5	1.31e-34	50.4						IPR000719 (SMART)				G3DSA:1.10.510.10 (GENE3D)	IPR001245 (PFAM)	mobidb-lite (MOBIDB_LITE)	mobidb-lite (MOBIDB_LITE)	PTHR44329 (PANTHER)	IPR000719 (PROSITE_PROFILES)	IPR011009 (SUPERFAMILY) P:GO:0006468	F:GO:0003824	F:GO:0004672	F:GO:0005524	F:GO:0016301	F:GO:0016740	F:GO:0016772	F:GO:0016773	F:GO:0140096 P:protein phosphorylation	F:catalytic activity	F:protein kinase activity	F:ATP binding	F:kinase activity	F:transferase activity	F:transferase activity, transferring phosphorus-containing groups	F:phosphotransferase activity, alcohol group as acceptor	F:catalytic activity, acting on a protein
243430	90.9641	-1.58189	0.533648	-2.9643	0.00303373	0.0256827	fgenesh1_kg.67_#_21_#_Locus10758v2rpkm3.09	---NA---	1797
221747	40.3984	-1.58332	0.527685	-3.0005	0.00269534	0.0233652	MIX12062_56_35	hypothetical protein M441DRAFT_131823	2224	5	1.12e-36	66.77
33864	20.0832	-1.58588	0.558812	-2.83795	0.0045404	0.0348015	gm1.17328_g	---NA---	624
23258	23.7705	-1.5888	0.591905	-2.68422	0.00726989	0.0493901	gm1.6722_g	WD40 repeat domain-containing protein	2826	5	5.15e-145	58.51						IPR020472 (PRINTS)				IPR001680 (SMART)	IPR015943 (G3DSA:2.130.10.GENE3D)	IPR001680 (PFAM)	IPR015943 (G3DSA:2.130.10.GENE3D)	IPR015943 (G3DSA:2.130.10.GENE3D)	IPR015943 (G3DSA:2.130.10.GENE3D)	mobidb-lite (MOBIDB_LITE)	mobidb-lite (MOBIDB_LITE)	PTHR44019 (PANTHER)	IPR001680 (PROSITE_PROFILES)	PS50294 (PROSITE_PROFILES)	IPR001680 (PROSITE_PROFILES)	IPR001680 (PROSITE_PROFILES)	IPR001680 (PROSITE_PROFILES)	PS50294 (PROSITE_PROFILES)	IPR001680 (PROSITE_PROFILES)	IPR001680 (PROSITE_PROFILES)	PS50294 (PROSITE_PROFILES)	PS50294 (PROSITE_PROFILES)	IPR001680 (PROSITE_PROFILES)	PS50294 (PROSITE_PROFILES)	IPR001680 (PROSITE_PROFILES)	PS50294 (PROSITE_PROFILES)	PS50294 (PROSITE_PROFILES)	IPR001680 (PROSITE_PROFILES)	PS50294 (PROSITE_PROFILES)	PS50294 (PROSITE_PROFILES)	PS50294 (PROSITE_PROFILES)
22871	50.0347	-1.59006	0.560939	-2.83464	0.0045878	0.0350454	gm1.6335_g	---NA---	1134									IPR032675 (G3DSA:3.80.10.GENE3D)				SSF52047 (SUPERFAMILY) no GO terms no GO terms
241971	680.158	-1.5946	0.358025	-4.4539	8.43e-06	0.000181422	fgenesh1_kg.24_#_15_#_Locus1889v1rpkm142.32	Krueppel-like factor 3 isoform X1	1521	5	9.16788e-09	56.38
32305	28.6605	-1.59794	0.540383	-2.95704	0.00310604	0.02614	gm1.15769_g	uncharacterized protein E1B28_002049	1959	5	5.55673e-07	48.93	2	C:GO:0016020								C:GO:0016020 C:membrane	C:membrane
27624	44.0673	-1.60033	0.583628	-2.74204	0.00610581	0.0435102	gm1.11088_g	uncharacterized protein RhiXN_05912	930	5	9.48e-12	49.55						mobidb-lite (MOBIDB_LITE)				mobidb-lite (MOBIDB_LITE)	mobidb-lite (MOBIDB_LITE) no GO terms no GO terms
26611	30.8652	-1.60511	0.535783	-2.99582	0.00273709	0.0236179	gm1.10075_g	tetratricopeptide repeat protein	735	5	2.43e-31	56.92						IPR019734 (SMART)				IPR019734 (PFAM)	IPR011990 (G3DSA:1.25.40.GENE3D)	PF13424 (PFAM)	PTHR10098 (PANTHER)	IPR011990 (SUPERFAMILY) F:GO:0005515 F:protein binding
19050	24.1642	-1.60518	0.549277	-2.92236	0.00347391	0.0284279	gm1.2514_g	cellular macromolecule catabolic process	1950	5	3.23e-69	55.64						IPR019956 (PRINTS)				IPR000626 (SMART)	IPR000626 (PFAM)	G3DSA:3.10.20.90 (GENE3D)	mobidb-lite (MOBIDB_LITE)	PTHR10666 (PANTHER)	IPR000626 (PROSITE_PROFILES)	IPR029071 (SUPERFAMILY) P:GO:0006508	P:GO:0006807	P:GO:0008152	P:GO:0009056	P:GO:0009057	P:GO:0009987	P:GO:0016567	P:GO:0019538	P:GO:0019538	P:GO:0019941	P:GO:0030163	P:GO:0030163	P:GO:0032446	P:GO:0036211	P:GO:0036211	P:GO:0043170	P:GO:0043412	P:GO:0043632	P:GO:0044237	P:GO:0044238	P:GO:0044248	P:GO:0044260
4891	27.8867	-1.60697	0.599836	-2.67901	0.007384	0.0498548	fgenesh1_pg.18_#_46	3-phosphoserine/phosphohydroxythreonine transaminase	8634	5	2.98e-90	58.36	3	P:GO:0006564								F:GO:0003824	F:GO:0004648 P:L-serine biosynthetic process	F:catalytic activity	F:O-phospho-L-serine:2-oxoglutarate aminotransferase activity IPR032675 (G3DSA:3.80.10.GENE3D)	IPR015421 (G3DSA:3.40.640.GENE3D)	IPR000192 (PFAM)	IPR015915 (G3DSA:2.120.10.GENE3D)	IPR015422 (G3DSA:3.90.1150.GENE3D)	mobidb-lite (MOBIDB_LITE)	mobidb-lite (MOBIDB_LITE)	mobidb-lite (MOBIDB_LITE)	mobidb-lite (MOBIDB_LITE)	mobidb-lite (MOBIDB_LITE)	mobidb-lite (MOBIDB_LITE)	mobidb-lite (MOBIDB_LITE)	mobidb-lite (MOBIDB_LITE)	mobidb-lite (MOBIDB_LITE)	mobidb-lite (MOBIDB_LITE)	mobidb-lite (MOBIDB_LITE)	mobidb-lite (MOBIDB_LITE)	mobidb-lite (MOBIDB_LITE)	mobidb-lite (MOBIDB_LITE)	mobidb-lite (MOBIDB_LITE)	mobidb-lite (MOBIDB_LITE)	mobidb-lite (MOBIDB_LITE)	IPR022278 (PANTHER)	IPR022278 (HAMAP)	IPR015424 (SUPERFAMILY)
181974	134.863	-1.60709	0.448225	-3.58546	0.000336486	0.00427889	CE94638_3655	---NA---	2232
31483	104.042	-1.60894	0.429304	-3.74779	0.000178398	0.00246602	gm1.14947_g	pyruvate dehydrogenase E1 component alpha subunit	2040	5	0	76.85
18533	97.6804	-1.61191	0.500797	-3.2187	0.00128774	0.0128227	gm1.1997_g	---NA---	294									IPR001810 (PROSITE_PROFILES)				IPR036047 (SUPERFAMILY) F:GO:0005515 F:protein binding
32279	34.2081	-1.61341	0.471559	-3.42144	0.000622898	0.00707964	gm1.15743_g	tetratricopeptide repeat protein	1332	5	3.5e-10	44.1
10184	93.3872	-1.61723	0.373717	-4.32741	1.51e-05	0.000297305	fgenesh1_pg.178_#_10	---NA---	1212									mobidb-lite (MOBIDB_LITE)				mobidb-lite (MOBIDB_LITE)	mobidb-lite (MOBIDB_LITE) no GO terms no GO terms
241559	2518.42	-1.61758	0.380343	-4.25294	2.11e-05	0.000394349	fgenesh1_kg.14_#_29_#_Locus1547v1rpkm185.56	magnesium-dependent phosphatase-1	2969	5	5.01e-39	56.76	2	F:GO:0004475								F:GO:0016791 F:mannose-1-phosphate guanylyltransferase (GTP) activity	F:phosphatase activity
26895	23.0161	-1.61842	0.592933	-2.72951	0.00634284	0.0447648	gm1.10359_g	uncharacterized protein C8R40DRAFT_786655	1212	2	3.08e-21	38.64						no IPS match	no IPS match	no IPS match
6548	38.1126	-1.62223	0.492579	-3.29334	0.000990047	0.0104015	fgenesh1_pg.47_#_5	VHS-domain-containing protein	2976	5	1.54e-105	70.12						IPR002014 (SMART)				IPR002014 (PFAM)	IPR038425 (G3DSA:1.20.58.GENE3D)	IPR004152 (PFAM)	IPR008942 (G3DSA:1.25.40.GENE3D)	mobidb-lite (MOBIDB_LITE)	mobidb-lite (MOBIDB_LITE)	mobidb-lite (MOBIDB_LITE)	mobidb-lite (MOBIDB_LITE)	PTHR47180 (PANTHER)	IPR002014 (PROSITE_PROFILES)	IPR004152 (PROSITE_PROFILES)	cd14235 (CDD)	cd16998 (CDD)	IPR008942 (SUPERFAMILY)	SSF89009 (SUPERFAMILY) P:GO:0006508	P:GO:0006511	P:GO:0006807	P:GO:0006810	P:GO:0006886	P:GO:0006892	P:GO:0006895	P:GO:0006896	P:GO:0007034	P:GO:0007039	P:GO:0008104	P:GO:0008104	P:GO:0008152	P:GO:0009056
181048	37.151	-1.62594	0.584179	-2.78329	0.00538113	0.0396519	CE93712_6513	pyridoxal-phosphate dependent enzyme	1682	5	2.83e-98	64.11	2	P:GO:0006520								F:GO:0030170 P:amino acid metabolic process	F:pyridoxal phosphate binding
20198	60.98	-1.63008	0.457313	-3.56448	0.000364574	0.00456306	gm1.3662_g	kinase-like domain-containing protein	1614	5	9.28e-31	51.58						IPR000719 (SMART)				IPR000719 (PFAM)	G3DSA:1.10.510.10 (GENE3D)	mobidb-lite (MOBIDB_LITE)	PTHR44329 (PANTHER)	IPR000719 (PROSITE_PROFILES)	IPR011009 (SUPERFAMILY) P:GO:0006468	F:GO:0003824	F:GO:0004672	F:GO:0005524	F:GO:0016301	F:GO:0016740	F:GO:0016772	F:GO:0016773	F:GO:0140096 P:protein phosphorylation	F:catalytic activity	F:protein kinase activity	F:ATP binding	F:kinase activity	F:transferase activity	F:transferase activity, transferring phosphorus-containing groups	F:phosphotransferase activity, alcohol group as acceptor	F:catalytic activity, acting on a protein
20974	38.2299	-1.63243	0.499601	-3.26746	0.00108516	0.011161	gm1.4438_g	---NA---	1599									IPR001810 (PFAM)	F:GO:0005515	F:protein binding
242054	9126.73	-1.63317	0.427077	-3.82406	0.000131274	0.00190347	fgenesh1_kg.25_#_45_#_Locus238v1rpkm1625.82	---NA---	990
150971	20.0928	-1.63514	0.573746	-2.84993	0.00437289	0.0339102	CE63635_314	forkhead box protein I2	2043	5	1.29e-27	71.49	1	F:GO:0003677	F:DNA binding
8307	32.759	-1.6392	0.498839	-3.28604	0.00101607	0.0106155	fgenesh1_pg.95_#_4	PAP2-domain-containing protein	1608	5	2.02e-59	71.08	3	P:GO:0006644								C:GO:0016020	C:GO:0016020 P:phospholipid metabolic process	C:membrane	C:membrane IPR000326 (SMART)	G3DSA:1.20.144.10 (GENE3D)	IPR000326 (PFAM)	mobidb-lite (MOBIDB_LITE)	mobidb-lite (MOBIDB_LITE)	mobidb-lite (MOBIDB_LITE)	IPR043216 (PANTHER)	cd03390 (CDD)	IPR036938 (SUPERFAMILY) P:GO:0006644	F:GO:0003824	F:GO:0016787	F:GO:0016788	F:GO:0016791	F:GO:0042578 P:phospholipid metabolic process	F:catalytic activity	F:hydrolase activity	F:hydrolase activity, acting on ester bonds	F:phosphatase activity	F:phosphoric ester hydrolase activity
179759	24.4897	-1.64653	0.597232	-2.75694	0.00583449	0.0420293	CE92423_4967	autophagy-related protein	1082	5	4.15e-24	51.66	1	P:GO:0006914	P:autophagy
8047	22.1434	-1.64722	0.593124	-2.7772	0.00548294	0.0401654	fgenesh1_pg.86_#_41	---NA---	816									mobidb-lite (MOBIDB_LITE)	no GO terms	no GO terms
171330	19.6275	-1.64964	0.607221	-2.7167	0.00659354	0.0460239	CE83994_116	---NA---	540
24165	311.418	-1.65506	0.464175	-3.56559	0.000363035	0.00454885	gm1.7629_g	---NA---	1053									mobidb-lite (MOBIDB_LITE)	no GO terms	no GO terms
103827	42.9276	-1.66137	0.54174	-3.06674	0.00216408	0.0195427	CE16491_10336	---NA---	472
33413	44.5545	-1.67149	0.463567	-3.60571	0.000311301	0.00400773	gm1.16877_g	---NA---	345
21958	40.2887	-1.67269	0.559646	-2.98883	0.00280045	0.024054	gm1.5422_g	kinase-like domain-containing protein	924	5	5.65e-20	51.63						IPR000719 (SMART)				IPR000719 (PFAM)	G3DSA:1.10.510.10 (GENE3D)	mobidb-lite (MOBIDB_LITE)	mobidb-lite (MOBIDB_LITE)	mobidb-lite (MOBIDB_LITE)	PTHR24361 (PANTHER)	IPR000719 (PROSITE_PROFILES)	IPR011009 (SUPERFAMILY) P:GO:0006468	F:GO:0003824	F:GO:0004672	F:GO:0004674	F:GO:0005524	F:GO:0016301	F:GO:0016740	F:GO:0016772	F:GO:0016773	F:GO:0140096	C:GO:0005622	C:GO:0005737	C:GO:0110165 P:protein phosphorylation	F:catalytic activity	F:protein kinase activity	F:protein serine/threonine kinase activity	F:ATP binding	F:kinase activity	F:transferase activity	F:transferase activity, transferring phosphorus-containing groups	F:phosphotransferase activity, alcohol group as acceptor
87724	588.149	-1.67271	0.363514	-4.60149	4.19e-06	9.96e-05	CE388_6401	hypothetical protein SCP_1801660	1439	1	1.74e-15	65.56
157897	270.407	-1.67499	0.407342	-4.112	3.92e-05	0.000667991	CE70561_18994	---NA---	1167
17709	26.1009	-1.67502	0.5671	-2.95366	0.00314028	0.0262905	gm1.1173_g	F-box-like protein	393	5	3.11001e-05	53.31						IPR001810 (PFAM)				mobidb-lite (MOBIDB_LITE)	mobidb-lite (MOBIDB_LITE) F:GO:0005515 F:protein binding
19156	159.588	-1.68609	0.353639	-4.76783	1.86e-06	4.91e-05	gm1.2620_g	---NA---	1323									no IPS match	no IPS match	no IPS match
246992	66.115	-1.69406	0.479614	-3.53214	0.000412217	0.00501977	fgenesh1_kg.530_#_2_#_Locus560v1rpkm661.76	predicted protein	421	1	5.37081e-06	76.32	2	C:GO:0016020								C:GO:0016020 C:membrane	C:membrane
90217	19.7152	-1.69956	0.623925	-2.72398	0.00645013	0.0451911	CE2881_8490	---NA---	414
241450	27.0064	-1.70066	0.602603	-2.8222	0.00476961	0.0359462	fgenesh1_kg.12_#_52_#_Locus6177v1rpkm17.88	---NA---	934
28122	61.3365	-1.70498	0.428916	-3.97509	7.04e-05	0.00111651	gm1.11586_g	Protein priA	1116	5	8.91e-10	53.48						mobidb-lite (MOBIDB_LITE)				mobidb-lite (MOBIDB_LITE)	mobidb-lite (MOBIDB_LITE)	mobidb-lite (MOBIDB_LITE)	mobidb-lite (MOBIDB_LITE)	IPR038955 (PANTHER) no GO terms no GO terms
18094	40.3533	-1.71189	0.489752	-3.49543	0.000473294	0.00557644	gm1.1558_g	uncharacterized protein E1B28_011750	1440	1	0.000154655	41.81						IPR032675 (G3DSA:3.80.10.GENE3D)				IPR001810 (PFAM)	cd09917 (CDD)	SSF52058 (SUPERFAMILY)	IPR036047 (SUPERFAMILY) F:GO:0005515 F:protein binding
4341	485.947	-1.71207	0.404615	-4.23135	2.32e-05	0.000427777	fgenesh1_pg.11_#_2	uncharacterized protein C8R40DRAFT_1035232	1926	4	2.93e-69	47.14						IPR029058 (G3DSA:3.40.50.GENE3D)				mobidb-lite (MOBIDB_LITE)	mobidb-lite (MOBIDB_LITE)	PTHR37471 (PANTHER)	IPR029058 (SUPERFAMILY) no GO terms no GO terms
27787	71.744	-1.71737	0.442149	-3.88414	0.000102693	0.00153453	gm1.11251_g	---NA---	801									mobidb-lite (MOBIDB_LITE)				mobidb-lite (MOBIDB_LITE) no GO terms no GO terms
20339	218.354	-1.72999	0.373148	-4.63621	3.55e-06	8.64e-05	gm1.3803_g	---NA---	1107									G3DSA:2.60.120.260 (GENE3D)				mobidb-lite (MOBIDB_LITE) no GO terms no GO terms
18095	112.281	-1.74221	0.490258	-3.55367	0.000379895	0.00470769	gm1.1559_g	uncharacterized protein C8Q71DRAFT_109483	1170	2	9.20732e-05	48.93						IPR032675 (G3DSA:3.80.10.GENE3D)				IPR001810 (PFAM)	G3DSA:1.20.1280.50 (GENE3D)	mobidb-lite (MOBIDB_LITE)	mobidb-lite (MOBIDB_LITE)	PTHR38926 (PANTHER)	IPR036047 (SUPERFAMILY)	SSF52058 (SUPERFAMILY) F:GO:0005515 F:protein binding
245278	23.9651	-1.74362	0.63217	-2.75816	0.00581284	0.0419001	fgenesh1_kg.169_#_9_#_Locus8112v1rpkm8.23	---NA---	772
243724	14.1914	-1.74866	0.650773	-2.68704	0.00720873	0.0492701	fgenesh1_kg.80_#_9_#_Locus6062v1rpkm18.72	---NA---	759
218134	27.2359	-1.75258	0.546984	-3.20407	0.00135497	0.0133738	MIX8449_721_88	Pkinase-domain-containing protein	2458	5	1.89e-69	63.31	7	P:GO:0006468								P:GO:0016310	F:GO:0000166	F:GO:0004672	F:GO:0004674	F:GO:0005524	F:GO:0016301 P:protein phosphorylation	P:phosphorylation	F:nucleotide binding	F:protein kinase activity	F:protein serine/threonine kinase activity	F:ATP binding	F:kinase activity
211583	77.9541	-1.75764	0.554276	-3.17105	0.00151889	0.0147332	MIX1898_133_54	MFS transporter	1136	5	3.33e-69	54.68	4	P:GO:0055085								F:GO:0022857	C:GO:0016020	C:GO:0016020 P:transmembrane transport	F:transmembrane transporter activity	C:membrane	C:membrane
19555	41.9256	-1.75783	0.490225	-3.58577	0.000336089	0.00427889	gm1.3019_g	---NA---	855									mobidb-lite (MOBIDB_LITE)	no GO terms	no GO terms
29531	28.1612	-1.76001	0.633998	-2.77605	0.00550241	0.0402818	gm1.12995_g	tetratricopeptide repeat protein	768	5	4.75e-10	45.69						IPR011990 (G3DSA:1.25.40.GENE3D)				IPR011990 (SUPERFAMILY) F:GO:0005515 F:protein binding
18053	91.9759	-1.76087	0.38581	-4.56409	5.02e-06	0.000116148	gm1.1517_g	uncharacterized protein C8Q71DRAFT_188731	2226	5	4.41e-27	45.31						IPR001810 (SMART)				mobidb-lite (MOBIDB_LITE)	mobidb-lite (MOBIDB_LITE)	mobidb-lite (MOBIDB_LITE)	IPR001810 (PROSITE_PROFILES)	cd09917 (CDD)	IPR036047 (SUPERFAMILY) F:GO:0005515 F:protein binding
24976	81.8446	-1.77291	0.583308	-3.03941	0.00237044	0.0211181	gm1.8440_g	hypothetical protein SCP_0111400	423	1	3.59e-10	65.57						IPR009617 (PFAM)	P:GO:0019915	P:lipid storage
27613	42.8867	-1.77476	0.521404	-3.4038	0.00066455	0.00747752	gm1.11077_g	uncharacterized protein BXZ73DRAFT_41378	1434	4	4.80993e-09	47.64						no IPS match	no IPS match	no IPS match
199207	33.9016	-1.77629	0.62928	-2.82274	0.00476153	0.0359094	CE111871_1258	---NA---	767
17416	63.0444	-1.79104	0.418362	-4.28109	1.86e-05	0.000354933	gm1.880_g	---NA---	720									no IPS match	no IPS match	no IPS match
247208	299.419	-1.79184	0.353905	-5.06305	4.13e-07	1.28e-05	fgenesh1_kg.791_#_1_#_Locus8005v2rpkm1.64	---NA---	564
23204	29.2261	-1.79382	0.65436	-2.74133	0.00611907	0.0435495	gm1.6668_g	kinase-like domain-containing protein	954	5	6.98e-35	51.85	5	P:GO:0006468								P:GO:0016310	F:GO:0004672	F:GO:0005524	F:GO:0016301 P:protein phosphorylation	P:phosphorylation	F:protein kinase activity	F:ATP binding	F:kinase activity IPR000719 (SMART)	IPR001245 (PFAM)	G3DSA:1.10.510.10 (GENE3D)	PTHR44329 (PANTHER)	IPR000719 (PROSITE_PROFILES)	IPR011009 (SUPERFAMILY) P:GO:0006468	F:GO:0003824	F:GO:0004672	F:GO:0005524	F:GO:0016301	F:GO:0016740	F:GO:0016772	F:GO:0016773	F:GO:0140096 P:protein phosphorylation	F:catalytic activity	F:protein kinase activity	F:ATP binding	F:kinase activity	F:transferase activity	F:transferase activity, transferring phosphorus-containing groups	F:phosphotransferase activity, alcohol group as acceptor
5369	272.831	-1.79728	0.553551	-3.24681	0.00116704	0.011873	fgenesh1_pg.25_#_44	Ste20-like serine/threonine kinase	3861	5	6.93e-146	62.84	3	P:GO:0017183								F:GO:0016740	F:GO:0090560 P:peptidyl-diphthamide biosynthetic process from peptidyl-histidine	F:transferase activity	F:2-(3-amino-3-carboxypropyl)histidine synthase activity IPR000719 (SMART)	G3DSA:3.30.200.20 (GENE3D)	IPR016435 (PFAM)	IPR042264 (G3DSA:3.40.50.GENE3D)	IPR042265 (G3DSA:3.40.50.GENE3D)	IPR000719 (PFAM)	IPR042263 (G3DSA:3.40.50.GENE3D)	IPR016435 (TIGRFAM)	G3DSA:1.10.510.10 (GENE3D)	IPR016435 (SFLD)	mobidb-lite (MOBIDB_LITE)	mobidb-lite (MOBIDB_LITE)	mobidb-lite (MOBIDB_LITE)	mobidb-lite (MOBIDB_LITE)	mobidb-lite (MOBIDB_LITE)	mobidb-lite (MOBIDB_LITE)	mobidb-lite (MOBIDB_LITE)	mobidb-lite (MOBIDB_LITE)	mobidb-lite (MOBIDB_LITE)	mobidb-lite (MOBIDB_LITE)	mobidb-lite (MOBIDB_LITE)	IPR016435 (PANTHER)	IPR000719 (PROSITE_PROFILES)	IPR011009 (SUPERFAMILY) P:GO:0002181	P:GO:0006412
134814	29.3339	-1.79746	0.670871	-2.6793	0.0073776	0.0498548	CE47478_20057	peptide-methionine (R)-S-oxide reductase	761	5	1.22e-72	85.2	4	P:GO:0006979								P:GO:0030091	F:GO:0033743	F:GO:0046872 P:response to oxidative stress	P:protein repair	F:peptide-methionine (R)-S-oxide reductase activity	F:metal ion binding EC:1.8.4.12 Peptide-methionine (R)-S-oxide reductase
25410	64.2509	-1.79805	0.58283	-3.08503	0.00203529	0.0185886	gm1.8874_g	---NA---	384									no IPS match	no IPS match	no IPS match
198149	21.9713	-1.79817	0.592436	-3.03522	0.00240361	0.0213565	CE110813_2038	Maf1 regulator-domain-containing protein	1496	5	5.95e-54	49.86	2	P:GO:0016480								C:GO:0005634 P:negative regulation of transcription by RNA polymerase III	C:nucleus
103723	186.818	-1.79954	0.572392	-3.1439	0.00166712	0.0158653	CE16387_2004	lipid droplet-associated perilipin protein	805	5	1.27e-21	56.24
241561	109.646	-1.80133	0.39581	-4.55099	5.34e-06	0.000122363	fgenesh1_kg.14_#_31_#_Locus4621v1rpkm33.91	---NA---	632
166130	156.43	-1.80975	0.506594	-3.57238	0.000353746	0.00445728	CE78794_1698	---NA---	1636
11333	71.3295	-1.81067	0.414645	-4.3668	1.26e-05	0.000254334	fgenesh1_pg.263_#_2	---NA---	1131									mobidb-lite (MOBIDB_LITE)	no GO terms	no GO terms
23513	95.8517	-1.81181	0.423227	-4.28094	1.86e-05	0.000354933	gm1.6977_g	Alpha/Beta hydrolase protein	1095	5	3.57e-62	48.72	4	P:GO:0006629								F:GO:0004806	C:GO:0016020	C:GO:0016020 P:lipid metabolic process	F:triglyceride lipase activity	C:membrane	C:membrane IPR029058 (G3DSA:3.40.50.GENE3D)	IPR002921 (PFAM)	PTHR45856 (PANTHER)	cd00519 (CDD)	IPR029058 (SUPERFAMILY) P:GO:0006629 P:lipid metabolic process
33470	176.853	-1.82082	0.364514	-4.9952	5.88e-07	1.76e-05	gm1.16934_g	kinase-like domain-containing protein	2238	5	1.31e-33	50.48
203792	507.77	-1.82367	0.449094	-4.06078	4.89e-05	0.000814101	CE116456_2451	glycoside hydrolase family 79 protein	1407	5	5.01e-92	54.71	3	F:GO:0016787								C:GO:0016020	C:GO:0016020 F:hydrolase activity	C:membrane	C:membrane
18469	19.5139	-1.82729	0.654679	-2.79112	0.00525258	0.038911	gm1.1933_g	---NA---	327									no IPS match	no IPS match	no IPS match
21683	23.2313	-1.82775	0.581809	-3.14149	0.0016809	0.0159742	gm1.5147_g	chondroitin AC/alginate lyase	621	1	3.1067e-07	68.42						no IPS match	no IPS match	no IPS match
25957	19.5248	-1.82872	0.567958	-3.21981	0.00128274	0.0127856	gm1.9421_g	---NA---	954									G3DSA:2.60.120.200 (GENE3D)				mobidb-lite (MOBIDB_LITE)	mobidb-lite (MOBIDB_LITE)	mobidb-lite (MOBIDB_LITE)	mobidb-lite (MOBIDB_LITE) no GO terms no GO terms
158723	18.088	-1.82914	0.676639	-2.70328	0.00686598	0.0474837	CE71387_6885	---NA---	808
32113	39.9397	-1.831	0.500298	-3.65981	0.000252403	0.00334515	gm1.15577_g	---NA---	447
27338	25.2888	-1.83199	0.637218	-2.87499	0.00404042	0.0318184	gm1.10802_g	---NA---	861									no IPS match	no IPS match	no IPS match
205925	191.986	-1.83932	0.48554	-3.78819	0.00015175	0.00214779	CE118589_1867	---NA---	341
242699	15.8815	-1.83995	0.685102	-2.68566	0.00723875	0.0493182	fgenesh1_kg.42_#_1_#_Locus9190v1rpkm5.53	---NA---	450
28126	154.738	-1.84088	0.48443	-3.80009	0.000144644	0.00207066	gm1.11590_g	---NA---	783									no IPS match	no IPS match	no IPS match
118742	50.7195	-1.85251	0.526811	-3.51647	0.000437333	0.00523497	CE31406_614	---NA---	1234
9025	469.25	-1.85333	0.297808	-6.22322	4.87e-10	2.9e-08	fgenesh1_pg.120_#_6	hypothetical protein SAPIO_CDS2904	3012	5	2.12e-26	50.28	10	P:GO:0006486								P:GO:0030154	P:GO:0042773	P:GO:0043934	P:GO:0048856	P:GO:0097502	F:GO:0008137	F:GO:0016491	F:GO:0016757	C:GO:0016020 P:protein glycosylation	P:cell differentiation	P:ATP synthesis coupled electron transport	P:sporulation	P:anatomical structure development	P:mannosylation	F:NADH dehydrogenase (ubiquinone) activity	F:oxidoreductase activity	F:glycosyltransferase activity	C:membrane IPR022751 (PFAM)	mobidb-lite (MOBIDB_LITE)	mobidb-lite (MOBIDB_LITE)	mobidb-lite (MOBIDB_LITE)	mobidb-lite (MOBIDB_LITE)	mobidb-lite (MOBIDB_LITE)	mobidb-lite (MOBIDB_LITE)	mobidb-lite (MOBIDB_LITE)	mobidb-lite (MOBIDB_LITE)	PTHR31392 (PANTHER)	IPR029044 (SUPERFAMILY) P:GO:0006486
245860	16.5387	-1.85573	0.640622	-2.89676	0.00377041	0.030325	fgenesh1_kg.230_#_2_#_Locus17156v1rpkm1.55	---NA---	385
177222	149.217	-1.85645	0.512798	-3.62023	0.00029434	0.00381997	CE89886_970	C2H2 finger domain-containing protein, variant 1	839	5	3.86424e-06	52.3
4662	20.7371	-1.86349	0.644606	-2.89089	0.00384146	0.0307208	fgenesh1_pg.14_#_52	---NA---	1275									IPR032675 (G3DSA:3.80.10.GENE3D)				SSF52047 (SUPERFAMILY) no GO terms no GO terms
34773	70.0341	-1.86613	0.431788	-4.32186	1.55e-05	0.000303816	gm1.18237_g	heat shock protein 70	2487	5	2.65e-33	76.13	1	F:GO:0000166	F:nucleotide binding
22555	172.506	-1.86823	0.4077	-4.58238	4.6e-06	0.000107991	gm1.6019_g	---NA---	837									no IPS match	no IPS match	no IPS match
165134	132.384	-1.86844	0.415619	-4.49557	6.94e-06	0.000153683	CE77798_1099	---NA---	486
8125	68.8188	-1.87441	0.573599	-3.26781	0.00108383	0.0111576	fgenesh1_pg.89_#_8	---NA---	1395									IPR013087 (SMART)				G3DSA:3.30.160.60 (GENE3D)	mobidb-lite (MOBIDB_LITE)	mobidb-lite (MOBIDB_LITE)	mobidb-lite (MOBIDB_LITE)	mobidb-lite (MOBIDB_LITE)	mobidb-lite (MOBIDB_LITE)	IPR013087 (PROSITE_PROFILES) no GO terms no GO terms
21006	74.6295	-1.87857	0.454299	-4.1351	3.55e-05	0.000618003	gm1.4470_g	uncharacterized protein BT62DRAFT_994944	1665	5	5.28e-10	42.96						G3DSA:1.20.1280.50 (GENE3D)				IPR001810 (PFAM)	IPR036047 (SUPERFAMILY) F:GO:0005515 F:protein binding
24809	21.9315	-1.88148	0.633159	-2.97158	0.00296272	0.0252358	gm1.8273_g	---NA---	1335									IPR032675 (G3DSA:3.80.10.GENE3D)	no GO terms	no GO terms
18784	43.8043	-1.88852	0.614149	-3.07502	0.00210488	0.0191161	gm1.2248_g	kinase-like domain-containing protein	2130	5	9.7e-24	44.44						IPR000719 (SMART)				IPR019734 (SMART)	IPR000719 (PFAM)	IPR011990 (G3DSA:1.25.40.GENE3D)	IPR011990 (G3DSA:1.25.40.GENE3D)	G3DSA:1.10.510.10 (GENE3D)	PF13424 (PFAM)	PTHR23257 (PANTHER)	IPR000719 (PROSITE_PROFILES)	IPR011990 (SUPERFAMILY)	IPR011009 (SUPERFAMILY) P:GO:0006468	P:GO:0007154	P:GO:0007165	P:GO:0009987	P:GO:0023052	P:GO:0050789	P:GO:0050794	P:GO:0050896	P:GO:0051716	P:GO:0065007	F:GO:0003824	F:GO:0004672	F:GO:0005515	F:GO:0005524	F:GO:0016301	F:GO:0016740	F:GO:0016772	F:GO:0016773	F:GO:0140096
23937	18.6391	-1.88919	0.597352	-3.16261	0.0015636	0.015063	gm1.7401_g	---NA---	1959									mobidb-lite (MOBIDB_LITE)				mobidb-lite (MOBIDB_LITE)	mobidb-lite (MOBIDB_LITE)	mobidb-lite (MOBIDB_LITE)	mobidb-lite (MOBIDB_LITE)	mobidb-lite (MOBIDB_LITE)	mobidb-lite (MOBIDB_LITE)	mobidb-lite (MOBIDB_LITE) no GO terms no GO terms
7639	20.6651	-1.89302	0.631626	-2.99707	0.00272592	0.0235577	fgenesh1_pg.75_#_22	30s ribosomal protein s17	1320	5	2.33e-39	58.91	3	P:GO:0006412								F:GO:0003735	C:GO:0005840 P:translation	F:structural constituent of ribosome	C:ribosome IPR000266 (PFAM)	IPR012349 (G3DSA:2.30.110.GENE3D)	IPR024624 (PFAM)	IPR012340 (G3DSA:2.40.50.GENE3D)	mobidb-lite (MOBIDB_LITE)	mobidb-lite (MOBIDB_LITE)	PTHR28243 (PANTHER)	SSF50475 (SUPERFAMILY)	IPR012340 (SUPERFAMILY) P:GO:0006412	F:GO:0003735	F:GO:0010181	C:GO:0005840 P:translation	F:structural constituent of ribosome	F:FMN binding	C:ribosome
30686	15.0871	-1.89562	0.695742	-2.7246	0.00643795	0.0451363	gm1.14150_g	---NA---	450									mobidb-lite (MOBIDB_LITE)				mobidb-lite (MOBIDB_LITE)	mobidb-lite (MOBIDB_LITE) no GO terms no GO terms
26882	98.1058	-1.89614	0.476597	-3.9785	6.94e-05	0.00110689	gm1.10346_g	---NA---	510									IPR001245 (PFAM)				G3DSA:1.10.510.10 (GENE3D)	IPR000719 (PROSITE_PROFILES)	IPR011009 (SUPERFAMILY) P:GO:0006468	F:GO:0004672	F:GO:0005524 P:protein phosphorylation	F:protein kinase activity	F:ATP binding
23242	17.0625	-1.89863	0.660643	-2.87392	0.00405417	0.0318558	gm1.6706_g	Retrotransposable element Tf2 protein	1071	5	1.11e-87	65.14						IPR000953 (SMART)				IPR023780 (PFAM)	IPR036397 (G3DSA:3.30.420.GENE3D)	G3DSA:2.40.50.40 (GENE3D)	mobidb-lite (MOBIDB_LITE)	PTHR45835 (PANTHER)	IPR000953 (PROSITE_PROFILES)	IPR001584 (PROSITE_PROFILES)	cd00024 (CDD)	IPR012337 (SUPERFAMILY)	IPR016197 (SUPERFAMILY) P:GO:0015074	F:GO:0003676 P:DNA integration	F:nucleic acid binding
10597	168.999	-1.90054	0.542001	-3.50653	0.000453985	0.00538844	fgenesh1_pg.204_#_10	E3 ubiquitin-protein ligase RNF144A	2889	5	1.51e-14	51.79	11	P:GO:0000209								P:GO:0006511	P:GO:0016567	P:GO:0032436	F:GO:0004842	F:GO:0016740	F:GO:0031624	F:GO:0046872	F:GO:0061630	C:GO:0000151	C:GO:0005737 P:protein polyubiquitination	P:ubiquitin-dependent protein catabolic process	P:protein ubiquitination	P:positive regulation of proteasomal ubiquitin-dependent protein catabolic process	F:ubiquitin-protein transferase activity	F:transferase activity	F:ubiquitin conjugating enzyme binding	F:metal ion binding	F:ubiquitin protein ligase activity	C:ubiquitin ligase complex	C:cytoplasm IPR001841 (SMART)	IPR013083 (G3DSA:3.30.40.GENE3D)	G3DSA:1.20.120.1750 (GENE3D)	IPR002867 (PFAM)	mobidb-lite (MOBIDB_LITE)	mobidb-lite (MOBIDB_LITE)	mobidb-lite (MOBIDB_LITE)	mobidb-lite (MOBIDB_LITE)	IPR031127 (PANTHER)
188367	5310.89	-1.90405	0.297073	-6.40938	1.46e-10	9.39e-09	CE101031_8100	protein phosphatase regulator gac1, variant 2	2411	5	1.33737e-08	41.19
206195	25.0946	-1.90487	0.680677	-2.79849	0.00513421	0.0383091	CE118859_14185	recombining binding protein suppressor of hairless isoform X2	2409	5	1.41e-103	46.07	8	P:GO:0006355								P:GO:0006357	P:GO:0045944	F:GO:0000978	F:GO:0001228	F:GO:0003677	F:GO:0003700	C:GO:0005634 P:regulation of DNA-templated transcription	P:regulation of transcription by RNA polymerase II	P:positive regulation of transcription by RNA polymerase II	F:RNA polymerase II cis-regulatory region sequence-specific DNA binding	F:DNA-binding transcription activator activity, RNA polymerase II-specific	F:DNA binding	F:DNA-binding transcription factor activity	C:nucleus
19835	101.952	-1.90584	0.412938	-4.61533	3.92e-06	9.4e-05	gm1.3299_g	---NA---	1560									no IPS match	no IPS match	no IPS match
243035	53.3298	-1.90644	0.451698	-4.22062	2.44e-05	0.000447195	fgenesh1_kg.51_#_7_#_Locus7988v1rpkm8.59	---NA---	591
7106	23.1267	-1.90854	0.594701	-3.20924	0.00133084	0.0131819	fgenesh1_pg.59_#_36	---NA---	951									mobidb-lite (MOBIDB_LITE)	no GO terms	no GO terms
27334	39.3336	-1.9101	0.466816	-4.09175	4.28e-05	0.000723325	gm1.10798_g	---NA---	870									SSF52047 (SUPERFAMILY)	no GO terms	no GO terms
244633	298.295	-1.91595	0.454646	-4.21416	2.51e-05	0.000454257	fgenesh1_kg.125_#_4_#_Locus1154v1rpkm266.22	---NA---	652
120856	374.501	-1.91655	0.44395	-4.31705	1.58e-05	0.000308628	CE33520_818	---NA---	536
244689	268.167	-1.91893	0.355456	-5.39851	6.72e-08	2.46e-06	fgenesh1_kg.130_#_4_#_Locus5336v1rpkm25.12	---NA---	321
246030	15.0315	-1.91985	0.704036	-2.72692	0.00639282	0.0449575	fgenesh1_kg.246_#_1_#_Locus9569v1rpkm4.92	---NA---	588
5969	491.019	-1.92745	0.34389	-5.60484	2.08e-08	8.69e-07	fgenesh1_pg.35_#_45	sulfate transporter family-domain-containing protein	5490	5	0	65.96	2	P:GO:0055085								C:GO:0016020 P:transmembrane transport	C:membrane IPR000133 (PRINTS)	IPR029063 (G3DSA:3.40.50.GENE3D)	IPR011547 (PFAM)	IPR036513 (G3DSA:3.30.750.GENE3D)	IPR000133 (PFAM)	IPR002645 (PFAM)	mobidb-lite (MOBIDB_LITE)	mobidb-lite (MOBIDB_LITE)	mobidb-lite (MOBIDB_LITE)	mobidb-lite (MOBIDB_LITE)	IPR001902 (PANTHER)	IPR002645 (PROSITE_PROFILES)	cd02440 (CDD)	cd07042 (CDD)	IPR036513 (SUPERFAMILY)	IPR029063 (SUPERFAMILY) P:GO:0006621	P:GO:0055085	F:GO:0005215	F:GO:0008509	F:GO:0015075	F:GO:0015103	F:GO:0015291	F:GO:0015297	F:GO:0015318	F:GO:0022804	F:GO:0022853	F:GO:0022857
33161	23.7612	-1.92945	0.612537	-3.14993	0.00163307	0.0156266	gm1.16625_g	---NA---	1842
22263	25.2117	-1.92981	0.606736	-3.18065	0.00146946	0.0143279	gm1.5727_g	---NA---	1578									no IPS match	no IPS match	no IPS match
9852	75.3424	-1.93141	0.636365	-3.03507	0.00240479	0.0213565	fgenesh1_pg.159_#_17	phosphoinositide polyphosphatase	2016	5	6.23e-129	54.85	3	F:GO:0016791								C:GO:0016020	C:GO:0016020 F:phosphatase activity	C:membrane	C:membrane IPR002013 (PFAM)	PTHR45662 (PANTHER)	IPR002013 (PROSITE_PROFILES) P:GO:0006629	P:GO:0006644	P:GO:0006650	P:GO:0006793	P:GO:0006796	P:GO:0008152	P:GO:0009987	P:GO:0016311	P:GO:0019637	P:GO:0030258	P:GO:0044237	P:GO:0044238	P:GO:0044255	P:GO:0046486	P:GO:0046488	P:GO:0046839	P:GO:0046856	P:GO:0071704	F:GO:0003824	F:GO:0016787	F:GO:0016788	F:GO:0016791	F:GO:0042578
125969	36.8228	-1.93297	0.533776	-3.62132	0.000293099	0.00380826	CE38633_63	---NA---	573
241580	570.626	-1.93349	0.532361	-3.63192	0.000281324	0.00367223	fgenesh1_kg.15_#_12_#_Locus157v1rpkm2219.57	---NA---	705
29630	23.4934	-1.93761	0.57919	-3.34538	0.000821685	0.00891571	gm1.13094_g	---NA---	735									IPR032675 (G3DSA:3.80.10.GENE3D)				SSF52047 (SUPERFAMILY) no GO terms no GO terms
247136	30.0622	-1.96432	0.513306	-3.8268	0.000129822	0.00188728	fgenesh1_kg.704_#_1_#_Locus4594v1rpkm34.41	---NA---	788
28886	16.9898	-1.96948	0.709793	-2.77473	0.00552471	0.0403662	gm1.12350_g	---NA---	834									mobidb-lite (MOBIDB_LITE)				mobidb-lite (MOBIDB_LITE)	mobidb-lite (MOBIDB_LITE)	mobidb-lite (MOBIDB_LITE)	mobidb-lite (MOBIDB_LITE)	mobidb-lite (MOBIDB_LITE) no GO terms no GO terms
234263	49.8078	-1.97104	0.480413	-4.1028	4.08e-05	0.000691697	MIX24578_15561_23	predicted protein	3565	5	2.93e-49	46	4	P:GO:0035556								P:GO:0050790	F:GO:0005085	C:GO:0110165 P:intracellular signal transduction	P:regulation of catalytic activity	F:guanyl-nucleotide exchange factor activity	C:cellular anatomical entity
29894	41.3997	-1.97351	0.469626	-4.20231	2.64e-05	0.000476415	gm1.13358_g	kinase-like protein	6600	5	1.26e-31	51.05	7	P:GO:0006468								P:GO:0016310	F:GO:0004672	F:GO:0004674	F:GO:0005524	F:GO:0016301	C:GO:0000781 P:protein phosphorylation	P:phosphorylation	F:protein kinase activity	F:protein serine/threonine kinase activity	F:ATP binding	F:kinase activity	C:chromosome, telomeric region IPR000719 (SMART)	IPR000719 (PFAM)	G3DSA:1.10.510.10 (GENE3D)	IPR001245 (PFAM)	mobidb-lite (MOBIDB_LITE)	mobidb-lite (MOBIDB_LITE)	mobidb-lite (MOBIDB_LITE)	mobidb-lite (MOBIDB_LITE)	PTHR44329 (PANTHER)	IPR000719 (PROSITE_PROFILES)	IPR000719 (PROSITE_PROFILES)	IPR000719 (PROSITE_PROFILES)	IPR011009 (SUPERFAMILY)	IPR011009 (SUPERFAMILY)	IPR011009 (SUPERFAMILY) P:GO:0006468	F:GO:0003824	F:GO:0004672
132772	27.11	-1.97488	0.559104	-3.53223	0.000412076	0.00501977	CE45436_458	---NA---	759
17222	45.611	-1.97491	0.520744	-3.79249	0.000149145	0.0021216	gm1.686_g	uncharacterized protein C8Q71DRAFT_912011	357	3	1.03457e-05	49.66						G3DSA:1.20.1280.50 (GENE3D)				IPR001810 (PFAM)	IPR036047 (SUPERFAMILY) F:GO:0005515 F:protein binding
26860	20.2197	-1.97501	0.696668	-2.83493	0.00458351	0.0350454	gm1.10324_g	uncharacterized protein E1B28_002049	912	4	6.41e-11	46.84	2	C:GO:0016020								C:GO:0016020 C:membrane	C:membrane IPR045338 (PFAM) no GO terms no GO terms
32530	49.2804	-1.98119	0.491353	-4.03211	5.53e-05	0.000904065	gm1.15994_g	---NA---	492
140655	102.033	-1.98158	0.382394	-5.18204	2.19e-07	7.12e-06	CE53319_2857	---NA---	681
25500	55.7446	-1.98834	0.477373	-4.16517	3.11e-05	0.000550422	gm1.8964_g	---NA---	2445									IPR001810 (PROSITE_PROFILES)				IPR036047 (SUPERFAMILY)	IPR036047 (SUPERFAMILY) F:GO:0005515 F:protein binding
208736	21.262	-1.98901	0.671543	-2.96185	0.00305794	0.0258318	CE121400_973	---NA---	1137
229842	99.395	-1.99344	0.46158	-4.31874	1.57e-05	0.000307083	MIX20157_313_62	ML domain-containing protein	1682	2	8.79e-12	60.16
243655	25.0558	-1.99583	0.596772	-3.34439	0.00082465	0.00893067	fgenesh1_kg.77_#_14_#_Locus5719v2rpkm0.00_PRE	---NA---	350
6211	2788.3	-1.99753	0.418747	-4.77026	1.84e-06	4.86e-05	fgenesh1_pg.40_#_29	ATP-binding cassette sub-family B member 6, mitochondrial	10779	5	0	66.62	2	C:GO:0005773								C:GO:0010008 C:vacuole	C:endosome membrane IPR001849 (SMART)	IPR006639 (SMART)	IPR003593 (SMART)	IPR000504 (SMART)	IPR000904 (SMART)	IPR012677 (G3DSA:3.30.70.GENE3D)	IPR003439 (PFAM)	IPR000504 (PFAM)	IPR011993 (G3DSA:2.30.29.GENE3D)	IPR011527 (PFAM)	IPR027417 (G3DSA:3.40.50.GENE3D)	IPR007369 (PFAM)	IPR041681 (PFAM)	IPR036640 (G3DSA:1.20.1560.GENE3D)	IPR000904 (PFAM)	IPR023394 (G3DSA:1.10.1000.GENE3D)	mobidb-lite (MOBIDB_LITE)	mobidb-lite (MOBIDB_LITE)	mobidb-lite (MOBIDB_LITE)	mobidb-lite (MOBIDB_LITE)	mobidb-lite (MOBIDB_LITE)	mobidb-lite (MOBIDB_LITE)	mobidb-lite (MOBIDB_LITE)	mobidb-lite (MOBIDB_LITE)	mobidb-lite (MOBIDB_LITE)	mobidb-lite (MOBIDB_LITE)	mobidb-lite (MOBIDB_LITE)
246660	26.3026	-1.99961	0.555764	-3.59794	0.000320744	0.00412459	fgenesh1_kg.371_#_2_#_Locus9896v1rpkm4.49	---NA---	449
20549	107.111	-1.99989	0.446005	-4.48402	7.32e-06	0.000160978	gm1.4013_g	---NA---	1014									no IPS match	no IPS match	no IPS match
243681	425.99	-2.01056	0.56441	-3.56224	0.00036771	0.004587	fgenesh1_kg.78_#_19_#_Locus9679v1rpkm4.78	---NA---	509
25530	1711.52	-2.01295	0.565732	-3.55814	0.00037349	0.0046488	gm1.8994_g	tetratricopeptide repeat protein	2110	5	3.36e-38	52.65						IPR000719 (SMART)				IPR019734 (SMART)	G3DSA:1.10.510.10 (GENE3D)	PF13424 (PFAM)	IPR011990 (G3DSA:1.25.40.GENE3D)	IPR001245 (PFAM)	mobidb-lite (MOBIDB_LITE)	mobidb-lite (MOBIDB_LITE)	PTHR10098 (PANTHER)	IPR019734 (PROSITE_PROFILES)	IPR019734 (PROSITE_PROFILES)	IPR019734 (PROSITE_PROFILES)	IPR000719 (PROSITE_PROFILES)	IPR019734 (PROSITE_PROFILES)	IPR011990 (SUPERFAMILY)	IPR011009 (SUPERFAMILY)	IPR011990 (SUPERFAMILY) P:GO:0006468	F:GO:0004672	F:GO:0005515	F:GO:0005524 P:protein phosphorylation	F:protein kinase activity	F:protein binding	F:ATP binding
28333	450.775	-2.01363	0.388361	-5.18495	2.16e-07	7.03e-06	gm1.11797_g	---NA---	867									IPR045341 (PFAM)	no GO terms	no GO terms
247000	24.5571	-2.01722	0.598308	-3.37154	0.000747496	0.00828652	fgenesh1_kg.536_#_1_#_Locus657v1rpkm546.39	---NA---	336
245048	273.359	-2.0173	0.470621	-4.28648	1.82e-05	0.000348563	fgenesh1_kg.154_#_7_#_Locus3699v1rpkm51.06	---NA---	1170
5374	112.184	-2.01755	0.474167	-4.25494	2.09e-05	0.000392142	fgenesh1_pg.25_#_49	predicted protein	1494	5	8.19e-144	63.76	4	P:GO:0016310								P:GO:0050794	F:GO:0004672	C:GO:0043229 P:phosphorylation	P:regulation of cellular process	F:protein kinase activity	C:intracellular organelle EC:2.7.1 Transferring phosphorus-containing groups IPR000719 (SMART)	IPR000719 (PFAM)	G3DSA:3.30.200.20 (GENE3D)	G3DSA:1.10.510.10 (GENE3D)	mobidb-lite (MOBIDB_LITE)	mobidb-lite (MOBIDB_LITE)	PTHR24056 (PANTHER)	IPR000719 (PROSITE_PROFILES)	IPR011009 (SUPERFAMILY) P:GO:0006468	P:GO:0006793	P:GO:0006796	P:GO:0006807	P:GO:0008152	P:GO:0009987	P:GO:0016310	P:GO:0019538	P:GO:0019538	P:GO:0036211	P:GO:0036211	P:GO:0043170	P:GO:0043412	P:GO:0044237	P:GO:0044238
7530	27.5568	-2.02016	0.595832	-3.39048	0.000697707	0.00778829	fgenesh1_pg.73_#_3	---NA---	1851									mobidb-lite (MOBIDB_LITE)				mobidb-lite (MOBIDB_LITE) no GO terms no GO terms
23193	82.4326	-2.02077	0.402047	-5.0262	5e-07	1.53e-05	gm1.6657_g	tetratricopeptide repeat protein	771	5	4.3052e-05	45.32						IPR011990 (G3DSA:1.25.40.GENE3D)				IPR011990 (SUPERFAMILY) F:GO:0005515 F:protein binding
125318	48.6713	-2.02276	0.601697	-3.36177	0.000774455	0.00854019	CE37982_3	---NA---	725
27073	87.7225	-2.02597	0.486078	-4.168	3.07e-05	0.000544499	gm1.10537_g	kinase-like domain-containing protein	2238	5	7.78e-35	52.76	5	P:GO:0006468								P:GO:0016310	F:GO:0004672	F:GO:0005524	F:GO:0016301 P:protein phosphorylation	P:phosphorylation	F:protein kinase activity	F:ATP binding	F:kinase activity IPR000719 (SMART)	IPR019734 (SMART)	G3DSA:1.10.510.10 (GENE3D)	IPR001245 (PFAM)	PF13424 (PFAM)	IPR011990 (G3DSA:1.25.40.GENE3D)	IPR011990 (G3DSA:1.25.40.GENE3D)	IPR041617 (PFAM)	PTHR44329 (PANTHER)	IPR000719 (PROSITE_PROFILES)	IPR011990 (SUPERFAMILY)	IPR011009 (SUPERFAMILY)	IPR011990 (SUPERFAMILY) P:GO:0006468	F:GO:0003824	F:GO:0004672	F:GO:0005515	F:GO:0005524	F:GO:0016301	F:GO:0016740	F:GO:0016772	F:GO:0016773
240627	37.1386	-2.03618	0.513557	-3.96485	7.34e-05	0.00115578	fgenesh1_kg.1_#_145_#_Locus13712v1rpkm2.16	---NA---	411
245465	106.526	-2.03671	0.490344	-4.15364	3.27e-05	0.000575758	fgenesh1_kg.186_#_1_#_Locus2452v3rpkm1.07_PRE	---NA---	836
242202	40.085	-2.03807	0.606379	-3.36106	0.00077645	0.00854019	fgenesh1_kg.28_#_33_#_Locus20201v1rpkm1.21	---NA---	273
90160	941.197	-2.03834	0.307742	-6.62352	3.51e-11	2.56e-09	CE2824_1457	---NA---	1127
240918	17.1161	-2.04078	0.628359	-3.24779	0.00116304	0.011843	fgenesh1_kg.4_#_27_#_Locus6341v2rpkm0.39_PRE	---NA---	897
24839	84.72	-2.04203	0.518177	-3.94081	8.12e-05	0.00125	gm1.8303_g	uncharacterized protein TRAVEDRAFT_156445	347	1	1.17e-20	59.56						no IPS match	no IPS match	no IPS match
19899	30.347	-2.04403	0.488198	-4.18688	2.83e-05	0.000506721	gm1.3363_g	---NA---	750									no IPS match	no IPS match	no IPS match
24069	23.068	-2.0481	0.589595	-3.47374	0.000513254	0.00600951	gm1.7533_g	---NA---	790									IPR001810 (PFAM)				G3DSA:1.20.1280.50 (GENE3D)	IPR001810 (PROSITE_PROFILES)	IPR036047 (SUPERFAMILY) F:GO:0005515 F:protein binding
3497	287.618	-2.05372	0.482177	-4.25926	2.05e-05	0.000385921	fgenesh1_pg.1_#_214	YT521-B-like domain-containing protein	2901	5	2.37e-79	75.47	1	F:GO:0003723	F:RNA binding			IPR007275 (PFAM)				G3DSA:3.10.590.10 (GENE3D)	mobidb-lite (MOBIDB_LITE)	mobidb-lite (MOBIDB_LITE)	mobidb-lite (MOBIDB_LITE)	mobidb-lite (MOBIDB_LITE)	mobidb-lite (MOBIDB_LITE)	mobidb-lite (MOBIDB_LITE)	mobidb-lite (MOBIDB_LITE)	mobidb-lite (MOBIDB_LITE)	mobidb-lite (MOBIDB_LITE)	mobidb-lite (MOBIDB_LITE)	mobidb-lite (MOBIDB_LITE)	mobidb-lite (MOBIDB_LITE)	mobidb-lite (MOBIDB_LITE)	IPR045168 (PANTHER)	IPR007275 (PROSITE_PROFILES)	IPR007275 (CDD) P:GO:0006139	P:GO:0006401	P:GO:0006402	P:GO:0006412	P:GO:0006414	P:GO:0006417	P:GO:0006518	P:GO:0006725	P:GO:0006807	P:GO:0008152	P:GO:0009056	P:GO:0009057
24954	17.0874	-2.05681	0.690495	-2.97875	0.00289429	0.0247091	gm1.8418_g	oxidoreductase HTATIP2-like	1320	5	7.59e-62	61.17						G3DSA:3.40.50.720 (GENE3D)				IPR016040 (PFAM)	PTHR14097 (PANTHER)	IPR036291 (SUPERFAMILY) P:GO:0006810	P:GO:0006913	P:GO:0009987	P:GO:0046907	P:GO:0051169	P:GO:0051170	P:GO:0051179	P:GO:0051234	P:GO:0051641	P:GO:0051649	C:GO:0005622	C:GO:0005737	C:GO:0110165 P:transport	P:nucleocytoplasmic transport	P:cellular process	P:intracellular transport	P:nuclear transport	P:import into nucleus	P:localization	P:establishment of localization	P:cellular localization	P:establishment of localization in cell	C:intracellular anatomical structure	C:cytoplasm	C:cellular anatomical entity
166011	27.1063	-2.05788	0.527893	-3.89829	9.69e-05	0.00146117	CE78675_120	---NA---	590
128950	48.8656	-2.06386	0.527382	-3.9134	9.1e-05	0.00138938	CE41614_7881	---NA---	5135
243019	686.225	-2.06858	0.643895	-3.21261	0.00131536	0.0130631	fgenesh1_kg.50_#_42_#_Locus1179v1rpkm260.38	transcriptional regulator family: Fungal Specific TF	2971	5	5.9552e-09	66.9	1	F:GO:0005488	F:binding
18045	76.1251	-2.07494	0.405924	-5.11166	3.19e-07	9.98e-06	gm1.1509_g	---NA---	510									mobidb-lite (MOBIDB_LITE)				mobidb-lite (MOBIDB_LITE)	mobidb-lite (MOBIDB_LITE)	mobidb-lite (MOBIDB_LITE) no GO terms no GO terms
21925	57.2012	-2.0784	0.42617	-4.87694	1.08e-06	3.07e-05	gm1.5389_g	---NA---	225									no IPS match	no IPS match	no IPS match
18335	27.1741	-2.08041	0.662412	-3.14066	0.0016857	0.0159835	gm1.1799_g	hypothetical protein STEHIDRAFT_171045	1341	1	4.92674e-06	46.77						no IPS match	no IPS match	no IPS match
33105	61.8091	-2.08874	0.667337	-3.12996	0.00174832	0.0164272	gm1.16569_g	hypothetical protein CC1G_11638	1620	1	6.47e-10	37.92	1	F:GO:0003950	F:NAD+ ADP-ribosyltransferase activity
213951	343.313	-2.09946	0.398055	-5.2743	1.33e-07	4.59e-06	MIX4266_20340_44	---NA---	3285
244698	68.6653	-2.1015	0.419997	-5.0036	5.63e-07	1.7e-05	fgenesh1_kg.131_#_4_#_Locus682v1rpkm514.59	---NA---	480
23164	49.1948	-2.1081	0.603475	-3.49327	0.000477137	0.00561584	gm1.6628_g	kinase-like domain-containing protein	1143	5	1.23e-23	47.72						G3DSA:1.10.510.10 (GENE3D)				IPR001245 (PFAM)	IPR011990 (G3DSA:1.25.40.GENE3D)	G3DSA:1.10.510.10 (GENE3D)	PTHR44329 (PANTHER)	IPR000719 (PROSITE_PROFILES)	IPR011009 (SUPERFAMILY) P:GO:0006468	F:GO:0003824	F:GO:0004672	F:GO:0005515	F:GO:0005524	F:GO:0016301	F:GO:0016740	F:GO:0016772	F:GO:0016773	F:GO:0140096 P:protein phosphorylation	F:catalytic activity	F:protein kinase activity	F:protein binding	F:ATP binding	F:kinase activity	F:transferase activity	F:transferase activity, transferring phosphorus-containing groups	F:phosphotransferase activity, alcohol group as acceptor	F:catalytic activity, acting on a protein
32458	16.4601	-2.11096	0.675524	-3.12493	0.00177849	0.0166624	gm1.15922_g	---NA---	2379
18630	16314.7	-2.11667	0.377438	-5.60798	2.05e-08	8.56e-07	gm1.2094_g	---NA---	105									no IPS match	no IPS match	no IPS match
246866	25.5106	-2.12149	0.669552	-3.16853	0.00153214	0.0148306	fgenesh1_kg.454_#_1_#_Locus12806v1rpkm2.44	---NA---	252
9245	49.9783	-2.12196	0.674978	-3.14374	0.00166803	0.0158653	fgenesh1_pg.129_#_17	mitogen-activated protein kinase kinase kinase 1-like	537	1	0.000162901	42.76						G3DSA:1.10.510.10 (GENE3D)				mobidb-lite (MOBIDB_LITE)	mobidb-lite (MOBIDB_LITE)	IPR011009 (SUPERFAMILY) no GO terms no GO terms
23280	417.252	-2.12229	0.517203	-4.10339	4.07e-05	0.000690957	gm1.6744_g	---NA---	486									no IPS match	no IPS match	no IPS match
27882	42.363	-2.12811	0.567903	-3.74731	0.00017874	0.00246771	gm1.11346_g	---NA---	1059									mobidb-lite (MOBIDB_LITE)				mobidb-lite (MOBIDB_LITE)	mobidb-lite (MOBIDB_LITE)	mobidb-lite (MOBIDB_LITE) no GO terms no GO terms
102530	22.1676	-2.13162	0.717831	-2.96953	0.00298257	0.0253473	CE15194_16385	---NA---	769
17690	24.0203	-2.14602	0.606075	-3.54085	0.000398841	0.00491935	gm1.1154_g	uncharacterized protein BXZ73DRAFT_55888	642	5	6.4e-15	46.88						IPR011333 (G3DSA:3.30.710.GENE3D)				IPR011333 (SUPERFAMILY) no GO terms no GO terms
23199	10.3552	-2.14715	0.779856	-2.75327	0.00590033	0.0423409	gm1.6663_g	kinase-like domain-containing protein	2238	5	5.98e-35	51.21	5	P:GO:0006468								P:GO:0016310	F:GO:0004672	F:GO:0005524	F:GO:0016301 P:protein phosphorylation	P:phosphorylation	F:protein kinase activity	F:ATP binding	F:kinase activity IPR000719 (SMART)	IPR019734 (SMART)	IPR041617 (PFAM)	IPR026000 (PFAM)	IPR011990 (G3DSA:1.25.40.GENE3D)	PF13424 (PFAM)	IPR001245 (PFAM)	IPR011990 (G3DSA:1.25.40.GENE3D)	G3DSA:1.10.510.10 (GENE3D)	PTHR44329 (PANTHER)	IPR000719 (PROSITE_PROFILES)	IPR019734 (PROSITE_PROFILES)	IPR011990 (SUPERFAMILY)	IPR011990 (SUPERFAMILY)	IPR011009 (SUPERFAMILY) P:GO:0006468	F:GO:0003824	F:GO:0004672	F:GO:0005515	F:GO:0005524	F:GO:0016301	F:GO:0016740
19831	18.0309	-2.15221	0.614563	-3.50201	0.00046176	0.00546343	gm1.3295_g	---NA---	537									mobidb-lite (MOBIDB_LITE)	no GO terms	no GO terms
108797	21.7827	-2.15731	0.770769	-2.79891	0.00512761	0.0383091	CE21461_244	magnesium-dependent phosphatase-1	483	5	1.85e-17	62.49	1	F:GO:0016791	F:phosphatase activity
241656	53.4233	-2.15885	0.553632	-3.89943	9.64e-05	0.00145822	fgenesh1_kg.16_#_19_#_Locus12061v1rpkm2.71	---NA---	663
94944	36.8789	-2.16093	0.587595	-3.67759	0.000235445	0.00316137	CE7608_644	---NA---	1262
247252	74.6848	-2.16307	0.49046	-4.41028	1.03e-05	0.000215518	fgenesh1_kg.894_#_2_#_Locus5336v1rpkm25.12	---NA---	252
241742	324.36	-2.16316	0.533155	-4.05728	4.96e-05	0.000823936	fgenesh1_kg.18_#_52_#_Locus239v1rpkm1625.34	Acyl-CoA desaturase	1645	5	0	76.47
18299	23.4925	-2.17598	0.810702	-2.68406	0.00727332	0.0493901	gm1.1763_g	uncharacterized protein EDB91DRAFT_29056	1068	5	2.27e-23	49.07	2	C:GO:0016020								C:GO:0016020 C:membrane	C:membrane mobidb-lite (MOBIDB_LITE)	mobidb-lite (MOBIDB_LITE) no GO terms no GO terms
29451	23.5591	-2.17628	0.704733	-3.08809	0.0020145	0.0184436	gm1.12915_g	---NA---	387									no IPS match	no IPS match	no IPS match
20573	109.724	-2.17967	0.389498	-5.5961	2.19e-08	9.07e-07	gm1.4037_g	---NA---	1353									IPR001810 (PFAM)				IPR032675 (G3DSA:3.80.10.GENE3D)	IPR036047 (SUPERFAMILY)	SSF52047 (SUPERFAMILY) F:GO:0005515 F:protein binding
245376	529.326	-2.18465	0.344445	-6.34251	2.26e-10	1.4e-08	fgenesh1_kg.178_#_4_#_Locus5448v1rpkm24.05	---NA---	496
17514	304.687	-2.18481	0.327783	-6.6654	2.64e-11	2.01e-09	gm1.978_g	MAP7 domain-containing protein 3 isoform X6	1236	3	5.29563e-05	72						mobidb-lite (MOBIDB_LITE)				mobidb-lite (MOBIDB_LITE)	mobidb-lite (MOBIDB_LITE) no GO terms no GO terms
18726	51.9876	-2.18534	0.496406	-4.40232	1.07e-05	0.000222756	gm1.2190_g	Retrotransposable element Tf2 protein	2997	5	0	62.55						IPR000953 (SMART)				IPR000477 (PFAM)	G3DSA:3.10.20.370 (GENE3D)	IPR043128 (G3DSA:3.30.70.GENE3D)	IPR043128 (G3DSA:3.30.70.GENE3D)	G3DSA:2.40.50.40 (GENE3D)	IPR041577 (PFAM)	IPR001584 (PFAM)	IPR041588 (PFAM)	IPR036397 (G3DSA:3.30.420.GENE3D)	IPR023780 (PFAM)	G3DSA:1.10.340.70 (GENE3D)	mobidb-lite (MOBIDB_LITE)	mobidb-lite (MOBIDB_LITE)	mobidb-lite (MOBIDB_LITE)	PTHR24559 (PANTHER)	IPR000953 (PROSITE_PROFILES)	IPR001584 (PROSITE_PROFILES)	IPR000477 (PROSITE_PROFILES)	cd01647 (CDD)	cd09274 (CDD)	cd00024 (CDD)	IPR043502 (SUPERFAMILY)	IPR016197 (SUPERFAMILY)	IPR012337 (SUPERFAMILY) P:GO:0015074	F:GO:0003676 P:DNA integration	F:nucleic acid binding
28472	13.4736	-2.19243	0.744053	-2.94661	0.00321282	0.0267386	gm1.11936_g	---NA---	1512									no IPS match	no IPS match	no IPS match
241162	1297.1	-2.19559	0.612418	-3.58512	0.000336927	0.00427889	fgenesh1_kg.7_#_39_#_Locus3191v1rpkm65.64	---NA---	1991
23881	19.6384	-2.2031	0.624235	-3.52928	0.000416692	0.00504695	gm1.7345_g	hypothetical protein AGABI2DRAFT_177473	1200	1	0.000288161	47.75						IPR001810 (PFAM)				IPR032675 (G3DSA:3.80.10.GENE3D)	G3DSA:1.20.1280.50 (GENE3D)	IPR001810 (PROSITE_PROFILES)	IPR036047 (SUPERFAMILY)	SSF52047 (SUPERFAMILY) F:GO:0005515 F:protein binding
31837	18.0187	-2.20741	0.714633	-3.08887	0.00200919	0.01844	gm1.15301_g	gag protein	1020	5	9.19e-24	50.42	5	P:GO:0015074								F:GO:0003676	F:GO:0003723	F:GO:0008270	C:GO:0005634 P:DNA integration	F:nucleic acid binding	F:RNA binding	F:zinc ion binding	C:nucleus
32295	31.9849	-2.20785	0.639529	-3.45231	0.000555808	0.00643411	gm1.15759_g	E3 ubiquitin-protein ligase RNF144A-like	2592	5	2.72e-18	48.15	4	P:GO:0016567								F:GO:0004842	F:GO:0016740	F:GO:0046872 P:protein ubiquitination	F:ubiquitin-protein transferase activity	F:transferase activity	F:metal ion binding
21924	40.6635	-2.2093	0.508221	-4.34713	1.38e-05	0.00027517	gm1.5388_g	---NA---	525									IPR001357 (SMART)				IPR036420 (G3DSA:3.40.50.GENE3D)	mobidb-lite (MOBIDB_LITE)	mobidb-lite (MOBIDB_LITE)	IPR001357 (PROSITE_PROFILES)	cd00027 (CDD)	IPR036420 (SUPERFAMILY) no GO terms no GO terms
229326	19.7682	-2.21197	0.766282	-2.88662	0.00389399	0.0309211	MIX19641_1532_48	---NA---	1405
214835	26.439	-2.21746	0.554587	-3.9984	6.38e-05	0.00102949	MIX5150_5480_44	AAA-domain-containing protein	4697	5	0	68.19	2	F:GO:0005524								F:GO:0016887 F:ATP binding	F:ATP hydrolysis activity
17420	73.9403	-2.22899	0.481556	-4.62873	3.68e-06	8.9e-05	gm1.884_g	---NA---	867									no IPS match	no IPS match	no IPS match
26474	107.758	-2.23098	0.457103	-4.8807	1.06e-06	3.03e-05	gm1.9938_g	glycosyltransferase family 20 protein	2931	5	0	63.68	3	P:GO:0005992								F:GO:0003824	F:GO:0004805 P:trehalose biosynthetic process	F:catalytic activity	F:trehalose-phosphatase activity IPR001830 (PFAM)	G3DSA:3.40.50.2000 (GENE3D)	G3DSA:3.40.50.2000 (GENE3D)	IPR003337 (PFAM)	mobidb-lite (MOBIDB_LITE)	mobidb-lite (MOBIDB_LITE)	mobidb-lite (MOBIDB_LITE)	mobidb-lite (MOBIDB_LITE)	IPR001830 (PANTHER)	IPR001830 (CDD)	IPR036412 (SUPERFAMILY)	SSF53756 (SUPERFAMILY) P:GO:0005975	P:GO:0005992	P:GO:0006950	P:GO:0008152	P:GO:0009058	P:GO:0009312	P:GO:0009987	P:GO:0016051	P:GO:0033554	P:GO:0034637	P:GO:0044237	P:GO:0044238	P:GO:0044249	P:GO:0044262
7193	117.5	-2.23649	0.49251	-4.541	5.6e-06	0.0001265	fgenesh1_pg.62_#_4	oligopeptide transporter	2229	5	3.36e-91	60.2	1	P:GO:0006810	P:transport			IPR004813 (TIGRFAM)				IPR004813 (PFAM)	mobidb-lite (MOBIDB_LITE)	mobidb-lite (MOBIDB_LITE)	mobidb-lite (MOBIDB_LITE)	mobidb-lite (MOBIDB_LITE)	IPR004648 (PANTHER) P:GO:0055085	F:GO:0005215	F:GO:0022857	F:GO:0035673	C:GO:0005886	C:GO:0005886	C:GO:0016020	C:GO:0016020	C:GO:0031224	C:GO:0031226	C:GO:0071944	C:GO:0110165 P:transmembrane transport	F:transporter activity	F:transmembrane transporter activity	F:oligopeptide transmembrane transporter activity	C:plasma membrane	C:plasma membrane	C:membrane	C:membrane	C:obsolete intrinsic component of membrane	C:obsolete intrinsic component of plasma membrane	C:cell periphery	C:cellular anatomical entity
20881	2299.97	-2.23663	0.42672	-5.24145	1.59e-07	5.35e-06	gm1.4345_g	GPI-anchored small secreted protein	453	3	1.61e-10	58.39	3	P:GO:0006078								P:GO:0042546	C:GO:0110165 P:(1->6)-beta-D-glucan biosynthetic process	P:cell wall biogenesis	C:cellular anatomical entity no IPS match no IPS match no IPS match
27114	88.3064	-2.25202	0.508511	-4.42865	9.48e-06	0.000201314	gm1.10578_g	---NA---	522									mobidb-lite (MOBIDB_LITE)				mobidb-lite (MOBIDB_LITE)	mobidb-lite (MOBIDB_LITE) no GO terms no GO terms
29505	47.6181	-2.25629	0.580325	-3.88798	0.000101081	0.00151447	gm1.12969_g	SPT3 Dosage dependent suppressor of Ty-induced promoter mutations-like protein	4215	5	5.44e-45	48.45	2	C:GO:0016020								C:GO:0016020 C:membrane	C:membrane IPR002909 (SMART)	IPR002110 (SMART)	IPR002110 (PFAM)	IPR013783 (G3DSA:2.60.40.GENE3D)	IPR036770 (G3DSA:1.25.40.GENE3D)	IPR002909 (PFAM)	mobidb-lite (MOBIDB_LITE)	mobidb-lite (MOBIDB_LITE)	mobidb-lite (MOBIDB_LITE)	mobidb-lite (MOBIDB_LITE)	mobidb-lite (MOBIDB_LITE)	mobidb-lite (MOBIDB_LITE)	mobidb-lite (MOBIDB_LITE)	mobidb-lite (MOBIDB_LITE)	mobidb-lite (MOBIDB_LITE)	mobidb-lite (MOBIDB_LITE)	mobidb-lite (MOBIDB_LITE)	mobidb-lite (MOBIDB_LITE)	mobidb-lite (MOBIDB_LITE)	mobidb-lite (MOBIDB_LITE)	mobidb-lite (MOBIDB_LITE)	PTHR23335 (PANTHER)	PS50297 (PROSITE_PROFILES)	IPR002110 (PROSITE_PROFILES)	IPR002110 (PROSITE_PROFILES)	PS50297 (PROSITE_PROFILES)	cd00102 (CDD)
24449	17.6591	-2.25844	0.633899	-3.56278	0.000366952	0.00458263	gm1.7913_g	---NA---	519									no IPS match	no IPS match	no IPS match
8860	95.1883	-2.25874	0.363874	-6.20747	5.38e-10	3.16e-08	fgenesh1_pg.113_#_21	Disintegrin and metalloproteinase domain-containing protein B	7806	5	1.66e-170	54.19	5	P:GO:0006508								F:GO:0004222	F:GO:0008237	C:GO:0016020	C:GO:0016020 P:proteolysis	F:metalloendopeptidase activity	F:metallopeptidase activity	C:membrane	C:membrane IPR001762 (SMART)	IPR006586 (SMART)	PF13574 (PFAM)	IPR011935 (TIGRFAM)	IPR037291 (PFAM)	IPR002870 (PFAM)	IPR036436 (G3DSA:4.10.70.GENE3D)	IPR025554 (PFAM)	IPR001762 (PFAM)	IPR024079 (G3DSA:3.40.390.GENE3D)	mobidb-lite (MOBIDB_LITE)	mobidb-lite (MOBIDB_LITE)	mobidb-lite (MOBIDB_LITE)	mobidb-lite (MOBIDB_LITE)	mobidb-lite (MOBIDB_LITE)	mobidb-lite (MOBIDB_LITE)	mobidb-lite (MOBIDB_LITE)	mobidb-lite (MOBIDB_LITE)	mobidb-lite (MOBIDB_LITE)	mobidb-lite (MOBIDB_LITE)	mobidb-lite (MOBIDB_LITE)
242685	18.7249	-2.25963	0.638966	-3.53638	0.000405646	0.00496662	fgenesh1_kg.41_#_21_#_Locus13527v1rpkm2.21	---NA---	464
27101	20.294	-2.26959	0.733616	-3.0937	0.00197678	0.0182301	gm1.10565_g	---NA---	1182									no IPS match	no IPS match	no IPS match
31402	148.822	-2.27164	0.538453	-4.21883	2.46e-05	0.000448169	gm1.14866_g	tetratricopeptide repeat protein	1413	5	5.83e-27	48.45
20496	65.0846	-2.27216	0.585399	-3.88138	0.000103864	0.00154998	gm1.3960_g	---NA---	2142									mobidb-lite (MOBIDB_LITE)				mobidb-lite (MOBIDB_LITE)	mobidb-lite (MOBIDB_LITE)	mobidb-lite (MOBIDB_LITE)	mobidb-lite (MOBIDB_LITE)	PTHR13037 (PANTHER) no GO terms no GO terms
29421	32.6521	-2.28041	0.507933	-4.4896	7.14e-06	0.000157432	gm1.12885_g	---NA---	1365									G3DSA:1.20.1280.50 (GENE3D)				IPR001810 (PFAM)	cd09917 (CDD)	IPR036047 (SUPERFAMILY) F:GO:0005515 F:protein binding
27681	41.2302	-2.28092	0.482144	-4.73079	2.24e-06	5.79e-05	gm1.11145_g	uncharacterized protein EDB91DRAFT_534627	1473	1	3.44169e-05	42.68						IPR001810 (SMART)				G3DSA:1.20.1280.50 (GENE3D)	IPR001810 (PFAM)	IPR001810 (PROSITE_PROFILES)	IPR036047 (SUPERFAMILY) F:GO:0005515 F:protein binding
181501	188.709	-2.28102	0.374522	-6.0905	1.13e-09	6.15e-08	CE94165_559	---NA---	484
6145	12.3976	-2.28442	0.746599	-3.05977	0.0022151	0.0199394	fgenesh1_pg.39_#_6	putative integral membrane protein	2733	5	7.55e-87	58.41	2	C:GO:0016020								C:GO:0016020 C:membrane	C:membrane IPR018827 (PFAM)	mobidb-lite (MOBIDB_LITE)	mobidb-lite (MOBIDB_LITE)	mobidb-lite (MOBIDB_LITE)	mobidb-lite (MOBIDB_LITE)	mobidb-lite (MOBIDB_LITE)	mobidb-lite (MOBIDB_LITE)	mobidb-lite (MOBIDB_LITE)	PTHR31685 (PANTHER) no GO terms no GO terms
28620	23.8652	-2.28506	0.585112	-3.90534	9.41e-05	0.00143267	gm1.12084_g	uncharacterized protein DEU56DRAFT_725847	1380	5	2.24498e-07	46.49						IPR032675 (G3DSA:3.80.10.GENE3D)				SSF52047 (SUPERFAMILY) no GO terms no GO terms
25724	160.748	-2.2934	0.497279	-4.61189	3.99e-06	9.53e-05	gm1.9188_g	---NA---	439									mobidb-lite (MOBIDB_LITE)				mobidb-lite (MOBIDB_LITE)	mobidb-lite (MOBIDB_LITE)	mobidb-lite (MOBIDB_LITE) no GO terms no GO terms
176386	29.0263	-2.29494	0.698042	-3.28768	0.00101018	0.0105736	CE89050_375	---NA---	457
[truncated: 287 more rows]
[truncated: 266 more columns]

## Sheet: Table S5
Table S5. List of mass features differentially accumulated detected in PRESYMB condition compared to FLM with p-adjusted value < 0.05.
[truncated: 236 more rows]
